# Supplementary material for: Landscape of T Cells Transcriptional and Metabolic Modules During HIV Infection Based on Weighted Gene Co-expression Network Analysis
Source: Front Genet. 2021 Sep 16;12:756471. doi: 10.3389/fgene.2021.756471 (PMC8481372; doi:10.3389/fgene.2021.756471)
Supplement: Supplementary file 1 [file Table2.XLSX]

## Sheet: CD4
CD4 ModuleColors
black	1437
blue	2786
cyan	210
darkgreen	325
darkmagenta	372
darkolivegreen	471
darkorange	764
darkorange2	56
darkturquoise	162
floralwhite	59
green	402
greenyellow	223
grey	13
ivory	619
lightcyan1	148
mediumpurple3	334
orangered4	89
paleturquoise	324
saddlebrown	128
salmon	641
sienna3	197
skyblue	129
violet	106

## Sheet: CD8
CD8 ModuleColors
black	592
blue	1333
brown	625
cyan	202
darkgrey	116
darkorange	346
darkred	483
darkturquoise	636
greenyellow	239
grey	1
lightgreen	794
lightyellow	174
orange	115
paleturquoise	60
pink	272
red	423
royalblue	166
skyblue	101
turquoise	3214
white	103
