# Supplementary material for: Landscape of T Cells Transcriptional and Metabolic Modules During HIV Infection Based on Weighted Gene Co-expression Network Analysis
Source: Front Genet. 2021 Sep 16;12:756471. doi: 10.3389/fgene.2021.756471 (PMC8481372; doi:10.3389/fgene.2021.756471)
Supplement: Supplementary file 3 [file Table1.XLSX]

## Sheet: CD4-salmon
#Term	Database	ID	Input number	Background number	P-Value	Corrected P-Value	Input	Hyperlink
Metabolic pathways	KEGG PATHWAY	hsa01100	75	1433	1.54e-19	7.23e-17	UGCG|AGL|PPAP2C|ADCY10|PPAP2A|ATP6V0C|MGST3|UQCR11|NDUFB5|GGPS1|CHSY1|CYP17A1|ATP5I|OAT|ABAT|FKTN|ATP5B|ATP5A1|GLS|ACADM|CDIPT|ATP5C1|ADI1|PRPS2|DCK|DPYD|CBR4|HPRT1|NDUFB8|GCLC|PDE3B|CKM|PPAT|GBE1|GYS2|MTM1|ADH1A|GPAA1|RDH11|B3GALT5|PIGK|MAT2A|FUT1|GUCY2F|NDUFA1|UGDH|SEPHS2|IDH1|PCYT2|ENPP1|CPOX|IMPA1|PIK3C2A|FPGT|ALDH9A1|RFK|GCAT|IDUA|MAN1A2|NME4|KDSR|PLD1|ADH5|ATP5J|HYAL2|ACSL4|CBS|NDUFS2|NDUFS…	http://www.genome.jp/kegg-bin/show_pathway?hsa01100/hsa:178%09red/hsa:2986%09red/hsa:5140%09red/hsa:2632%09red/hsa:2531%09red/hsa:8790%09red/hsa:5286%09red/hsa:1371%09red/hsa:517%09red/hsa:55811%09red/hsa:8692%09red/hsa:124%09red/hsa:18%09red/hsa:23545%09red/hsa:10905%09red/hsa:1158%09red/hsa:27165%09red/hsa:10026%09red/hsa:4694%09red/hsa:4144%09red/hsa:3417%09red/hsa:1633%09red/hsa:4833%09red/hs…
Alzheimer disease	KEGG PATHWAY	hsa05010	18	171	7.49e-10	1.4e-07	ATP5C1|NDUFA1|ITPR3|NDUFB8|UQCR11|NDUFB5|ATP5A1|PSEN1|ATP5J|NDUFS2|NDUFS3|NAE1|ITPR2|ATP5B|ITPR1|SDHD|APAF1|ATP5G2	http://www.genome.jp/kegg-bin/show_pathway?hsa05010/hsa:3708%09red/hsa:3709%09red/hsa:317%09red/hsa:3710%09red/hsa:4714%09red/hsa:4694%09red/hsa:517%09red/hsa:4722%09red/hsa:506%09red/hsa:4720%09red/hsa:5663%09red/hsa:4711%09red/hsa:8883%09red/hsa:498%09red/hsa:10975%09red/hsa:522%09red/hsa:509%09red/hsa:6392%09red
Apoptosis	KEGG PATHWAY	hsa04210	16	136	1.52e-09	2.6e-07	CASP6|CTSS|ITPR1|LMNB1|TUBA1C|GADD45G|GADD45B|CHUK|MAP3K5|TNFSF10|APAF1|HRK|ITPR2|ITPR3|MAPK9|CTSV	http://www.genome.jp/kegg-bin/show_pathway?hsa04210/hsa:3708%09red/hsa:3709%09red/hsa:317%09red/hsa:3710%09red/hsa:1520%09red/hsa:1515%09red/hsa:4001%09red/hsa:84790%09red/hsa:839%09red/hsa:1147%09red/hsa:4217%09red/hsa:8739%09red/hsa:5601%09red/hsa:10912%09red/hsa:8743%09red/hsa:4616%09red
Thermogenesis	KEGG PATHWAY	hsa04714	20	231	2e-09	3.26e-07	ATP5C1|NDUFA1|NDUFB8|UQCR11|NDUFB5|GNAS|ATP5I|ACSL4|MAP3K5|ATP5J|NDUFS2|NDUFS3|NDUFAF1|ACTL6A|ADCY10|PRKACB|ATP5B|ATP5A1|SDHD|ATP5G2	http://www.genome.jp/kegg-bin/show_pathway?hsa04714/hsa:517%09red/hsa:6392%09red/hsa:10975%09red/hsa:498%09red/hsa:5567%09red/hsa:2778%09red/hsa:506%09red/hsa:51103%09red/hsa:4694%09red/hsa:4217%09red/hsa:4722%09red/hsa:86%09red/hsa:4720%09red/hsa:55811%09red/hsa:4711%09red/hsa:2182%09red/hsa:4714%09red/hsa:522%09red/hsa:509%09red/hsa:521%09red
Oxidative phosphorylation	KEGG PATHWAY	hsa00190	15	133	8.33e-09	1.11e-06	ATP5C1|ATP6V0C|NDUFA1|NDUFB8|UQCR11|NDUFB5|ATP5A1|NDUFS2|ATP5J|ATP5I|NDUFS3|ATP6V0A2|ATP5B|SDHD|ATP5G2	http://www.genome.jp/kegg-bin/show_pathway?hsa00190/hsa:23545%09red/hsa:6392%09red/hsa:4714%09red/hsa:4694%09red/hsa:517%09red/hsa:4722%09red/hsa:506%09red/hsa:4720%09red/hsa:4711%09red/hsa:527%09red/hsa:498%09red/hsa:10975%09red/hsa:522%09red/hsa:509%09red/hsa:521%09red
Epstein-Barr virus infection	KEGG PATHWAY	hsa05169	17	201	4.44e-08	5.04e-06	MAPK9|TAB2|GADD45B|HLA-F|RB1|GADD45G|IL6|IFNB1|CHUK|IFNA21|ICAM1|CDKN1A|PSMC1|VIM|CD3D|NCOR2|APAF1	http://www.genome.jp/kegg-bin/show_pathway?hsa05169/hsa:3569%09red/hsa:9612%09red/hsa:5925%09red/hsa:23118%09red/hsa:3383%09red/hsa:3456%09red/hsa:317%09red/hsa:915%09red/hsa:1147%09red/hsa:7431%09red/hsa:4616%09red/hsa:3452%09red/hsa:5601%09red/hsa:10912%09red/hsa:1026%09red/hsa:5700%09red/hsa:3134%09red
Kaposi sarcoma-associated herpesvirus infection	KEGG PATHWAY	hsa05167	16	186	8.89e-08	9.1e-06	CXCL2|RCN1|ITPR1|GNG10|HLA-F|RB1|IFNB1|IL6|CHUK|IFNA21|ICAM1|ITPR2|ITPR3|MAPK9|ZFP36|CDKN1A	http://www.genome.jp/kegg-bin/show_pathway?hsa05167/hsa:3709%09red/hsa:3569%09red/hsa:3708%09red/hsa:5925%09red/hsa:7538%09red/hsa:2920%09red/hsa:2790%09red/hsa:3456%09red/hsa:3383%09red/hsa:3452%09red/hsa:1147%09red/hsa:1827%09red/hsa:5601%09red/hsa:1026%09red/hsa:3710%09red/hsa:3134%09red
Parkinson disease	KEGG PATHWAY	hsa05012	14	142	1.22e-07	1.17e-05	ATP5C1|NDUFA1|NDUFB8|UQCR11|NDUFB5|ATP5A1|ATP5J|NDUFS2|NDUFS3|PRKACB|ATP5B|SDHD|APAF1|ATP5G2	http://www.genome.jp/kegg-bin/show_pathway?hsa05012/hsa:6392%09red/hsa:317%09red/hsa:5567%09red/hsa:4714%09red/hsa:4694%09red/hsa:517%09red/hsa:4722%09red/hsa:506%09red/hsa:4720%09red/hsa:4711%09red/hsa:498%09red/hsa:10975%09red/hsa:522%09red/hsa:509%09red
Huntington disease	KEGG PATHWAY	hsa05016	16	193	1.42e-07	1.33e-05	ATP5C1|NDUFA1|NDUFB8|UQCR11|NDUFB5|ATP5A1|ATP5J|NDUFS2|NDUFS3|POLR2B|ATP5B|BDNF|ITPR1|SDHD|APAF1|ATP5G2	http://www.genome.jp/kegg-bin/show_pathway?hsa05016/hsa:3708%09red/hsa:6392%09red/hsa:317%09red/hsa:4694%09red/hsa:4714%09red/hsa:5431%09red/hsa:517%09red/hsa:4722%09red/hsa:506%09red/hsa:4720%09red/hsa:4711%09red/hsa:498%09red/hsa:10975%09red/hsa:522%09red/hsa:509%09red/hsa:627%09red
Human immunodeficiency virus 1 infection	KEGG PATHWAY	hsa05170	16	212	4.62e-07	3.85e-05	FBXW11|SAMHD1|ITPR1|TRIM5|GNG10|HLA-F|IFNB1|CUL4A|CHUK|IFNA21|AP1S2|TAB2|ITPR2|ITPR3|MAPK9|CD3D	http://www.genome.jp/kegg-bin/show_pathway?hsa05170/hsa:3708%09red/hsa:3709%09red/hsa:23118%09red/hsa:85363%09red/hsa:25939%09red/hsa:2790%09red/hsa:8451%09red/hsa:3456%09red/hsa:3710%09red/hsa:915%09red/hsa:1147%09red/hsa:3452%09red/hsa:5601%09red/hsa:23291%09red/hsa:8905%09red/hsa:3134%09red
MAPK signaling pathway	KEGG PATHWAY	hsa04010	18	295	1.65e-06	0.000112214	ERBB2|DUSP2|MAPK9|PPM1B|PPP5C|GADD45B|CACNB2|GADD45G|INS|CHUK|CACNG1|NF1|PRKACB|IL1A|BDNF|MAP3K5|TAB2|FLT1	http://www.genome.jp/kegg-bin/show_pathway?hsa04010/hsa:5536%09red/hsa:23118%09red/hsa:786%09red/hsa:4763%09red/hsa:2321%09red/hsa:1844%09red/hsa:783%09red/hsa:4217%09red/hsa:5567%09red/hsa:2064%09red/hsa:3552%09red/hsa:4616%09red/hsa:5601%09red/hsa:3630%09red/hsa:10912%09red/hsa:1147%09red/hsa:627%09red/hsa:5495%09red
Human T-cell leukemia virus 1 infection	KEGG PATHWAY	hsa05166	15	219	3.23e-06	0.000192253	XPO1|MAD2L1|ZFP36|CDKN1A|CDC23|KAT2B|RB1|HLA-F|IL6|CHUK|ICAM1|PRKACB|MAPK9|CD3D|IL1R2	http://www.genome.jp/kegg-bin/show_pathway?hsa05166/hsa:3569%09red/hsa:5925%09red/hsa:3383%09red/hsa:8850%09red/hsa:7538%09red/hsa:915%09red/hsa:1147%09red/hsa:8697%09red/hsa:5567%09red/hsa:5601%09red/hsa:1026%09red/hsa:4085%09red/hsa:7850%09red/hsa:7514%09red/hsa:3134%09red
Retrograde endocannabinoid signaling	KEGG PATHWAY	hsa04723	12	148	6.33e-06	0.000353976	ITPR1|NDUFB8|GABRG2|NDUFB5|NDUFA1|GNG10|NDUFS2|NDUFS3|PRKACB|ITPR2|ITPR3|MAPK9	http://www.genome.jp/kegg-bin/show_pathway?hsa04723/hsa:3709%09red/hsa:2566%09red/hsa:3708%09red/hsa:5567%09red/hsa:2790%09red/hsa:3710%09red/hsa:4694%09red/hsa:4722%09red/hsa:4714%09red/hsa:4720%09red/hsa:5601%09red/hsa:4711%09red
Non-alcoholic fatty liver disease (NAFLD)	KEGG PATHWAY	hsa04932	12	149	6.75e-06	0.000371769	NDUFB8|UQCR11|NDUFB5|NDUFA1|MAP3K5|IL6|NDUFS2|NDUFS3|INS|IL1A|MAPK9|SDHD	http://www.genome.jp/kegg-bin/show_pathway?hsa04932/hsa:3569%09red/hsa:6392%09red/hsa:3552%09red/hsa:3630%09red/hsa:4694%09red/hsa:4217%09red/hsa:4722%09red/hsa:4714%09red/hsa:4720%09red/hsa:5601%09red/hsa:4711%09red/hsa:10975%09red
NOD-like receptor signaling pathway	KEGG PATHWAY	hsa04621	13	178	7.6e-06	0.000392052	TXN|CXCL2|CARD8|ITPR1|NEK7|TAB2|CHUK|IFNB1|IL6|IFNA21|ITPR2|ITPR3|MAPK9	http://www.genome.jp/kegg-bin/show_pathway?hsa04621/hsa:3709%09red/hsa:3569%09red/hsa:3708%09red/hsa:23118%09red/hsa:2920%09red/hsa:3456%09red/hsa:3710%09red/hsa:140609%09red/hsa:3452%09red/hsa:1147%09red/hsa:5601%09red/hsa:25828%09red/hsa:22900%09red
Oxytocin signaling pathway	KEGG PATHWAY	hsa04921	12	153	8.67e-06	0.000427347	RCN1|GNAS|CACNB2|ITPR3|RYR2|ROCK1|RGS2|PRKACB|ITPR2|CACNG1|ITPR1|CDKN1A	http://www.genome.jp/kegg-bin/show_pathway?hsa04921/hsa:3708%09red/hsa:3709%09red/hsa:3710%09red/hsa:1026%09red/hsa:1827%09red/hsa:2778%09red/hsa:786%09red/hsa:783%09red/hsa:6093%09red/hsa:5567%09red/hsa:6262%09red/hsa:5997%09red
Oocyte meiosis	KEGG PATHWAY	hsa04114	11	128	9.2e-06	0.000436516	SMC1A|FBXW11|CDC23|ANAPC13|INS|MAD2L1|PRKACB|ITPR2|ITPR3|ITPR1|PPP2R5C	http://www.genome.jp/kegg-bin/show_pathway?hsa04114/hsa:3708%09red/hsa:3709%09red/hsa:5527%09red/hsa:25847%09red/hsa:3630%09red/hsa:3710%09red/hsa:8697%09red/hsa:5567%09red/hsa:8243%09red/hsa:4085%09red/hsa:23291%09red
Ubiquitin mediated proteolysis	KEGG PATHWAY	hsa04120	11	137	1.67e-05	0.000701657	UBE4A|FBXW11|UBE2N|UBE2D2|CDC23|ANAPC13|CUL4A|UBA3|UBE3C|KLHL9|CUL3	http://www.genome.jp/kegg-bin/show_pathway?hsa04120/hsa:8451%09red/hsa:7334%09red/hsa:55958%09red/hsa:8697%09red/hsa:25847%09red/hsa:7322%09red/hsa:9039%09red/hsa:9690%09red/hsa:9354%09red/hsa:23291%09red/hsa:8452%09red
RNA transport	KEGG PATHWAY	hsa03013	12	165	1.76e-05	0.000724372	XPO1|EIF3J|CLNS1A|XPOT|NUP54|SUMO1|PABPC1|FMR1|EIF4E|SRRM1|EIF5B|RBM8A	http://www.genome.jp/kegg-bin/show_pathway?hsa03013/hsa:53371%09red/hsa:9939%09red/hsa:11260%09red/hsa:10250%09red/hsa:1207%09red/hsa:7341%09red/hsa:1977%09red/hsa:8669%09red/hsa:26986%09red/hsa:2332%09red/hsa:9669%09red/hsa:7514%09red
Protein processing in endoplasmic reticulum	KEGG PATHWAY	hsa04141	12	165	1.76e-05	0.000724372	SEL1L|RAD23B|SEC23A|SEC23B|UBQLN2|DNAJB1|UBE2D2|MAP3K5|SSR1|MAPK9|ATXN3|MAN1A2	http://www.genome.jp/kegg-bin/show_pathway?hsa04141/hsa:3337%09red/hsa:29978%09red/hsa:6745%09red/hsa:6400%09red/hsa:10905%09red/hsa:5887%09red/hsa:4217%09red/hsa:7322%09red/hsa:5601%09red/hsa:10483%09red/hsa:4287%09red/hsa:10484%09red
Human cytomegalovirus infection	KEGG PATHWAY	hsa05163	14	225	1.89e-05	0.000753424	GNAS|CDKN1A|ROCK1|GNG10|HLA-F|RB1|IFNB1|IL6|CHUK|IFNA21|PRKACB|ITPR2|ITPR3|ITPR1	http://www.genome.jp/kegg-bin/show_pathway?hsa05163/hsa:3708%09red/hsa:3569%09red/hsa:5925%09red/hsa:3709%09red/hsa:2790%09red/hsa:3456%09red/hsa:3710%09red/hsa:3452%09red/hsa:1147%09red/hsa:6093%09red/hsa:5567%09red/hsa:1026%09red/hsa:2778%09red/hsa:3134%09red
Fluid shear stress and atherosclerosis	KEGG PATHWAY	hsa05418	11	139	1.89e-05	0.000753424	TXN|ACVR1|SUMO1|CHUK|MAP3K5|MGST3|ICAM1|IL1A|MAPK9|IL1R2|CAV1	http://www.genome.jp/kegg-bin/show_pathway?hsa05418/hsa:3552%09red/hsa:3383%09red/hsa:7341%09red/hsa:1147%09red/hsa:4217%09red/hsa:4259%09red/hsa:90%09red/hsa:857%09red/hsa:5601%09red/hsa:25828%09red/hsa:7850%09red
Lysosome	KEGG PATHWAY	hsa04142	10	123	3.63e-05	0.0012841	ATP6V0C|AP1S2|AP4S1|CD164|AP3S1|LAMP2|ATP6V0A2|CTSS|IDUA|CTSV	http://www.genome.jp/kegg-bin/show_pathway?hsa04142/hsa:23545%09red/hsa:8763%09red/hsa:11154%09red/hsa:1520%09red/hsa:1515%09red/hsa:1176%09red/hsa:3425%09red/hsa:3920%09red/hsa:527%09red/hsa:8905%09red
Tuberculosis	KEGG PATHWAY	hsa05152	12	179	3.73e-05	0.00128522	ATP6V0C|MAPK9|IL10|FCGR3B|IL6|CTSS|IFNA21|LAMP2|ATP6V0A2|IL1A|IFNB1|APAF1	http://www.genome.jp/kegg-bin/show_pathway?hsa05152/hsa:23545%09red/hsa:3569%09red/hsa:317%09red/hsa:3552%09red/hsa:3586%09red/hsa:1520%09red/hsa:3456%09red/hsa:3452%09red/hsa:3920%09red/hsa:2215%09red/hsa:5601%09red/hsa:527%09red
Pancreatic cancer	KEGG PATHWAY	hsa05212	8	75	3.74e-05	0.00128522	ERBB2|PLD1|GADD45B|CHUK|RB1|GADD45G|MAPK9|CDKN1A	http://www.genome.jp/kegg-bin/show_pathway?hsa05212/hsa:5337%09red/hsa:1026%09red/hsa:5925%09red/hsa:1147%09red/hsa:2064%09red/hsa:4616%09red/hsa:5601%09red/hsa:10912%09red
cAMP signaling pathway	KEGG PATHWAY	hsa04024	13	214	4.7e-05	0.00155766	MAPK9|FXYD2|PLD1|GNAS|RYR2|HCN4|PDE3B|SOX9|ADCY10|PRKACB|BDNF|PTCH1|ROCK1	http://www.genome.jp/kegg-bin/show_pathway?hsa04024/hsa:5337%09red/hsa:5140%09red/hsa:6093%09red/hsa:2778%09red/hsa:5567%09red/hsa:6262%09red/hsa:486%09red/hsa:6662%09red/hsa:5601%09red/hsa:55811%09red/hsa:10021%09red/hsa:627%09red/hsa:5727%09red
Cellular senescence	KEGG PATHWAY	hsa04218	11	160	6.31e-05	0.00192155	FBXW11|GADD45B|HLA-F|RB1|GADD45G|IL6|ITPR3|ITPR2|IL1A|ITPR1|CDKN1A	http://www.genome.jp/kegg-bin/show_pathway?hsa04218/hsa:3708%09red/hsa:3709%09red/hsa:3552%09red/hsa:3569%09red/hsa:3710%09red/hsa:5925%09red/hsa:4616%09red/hsa:1026%09red/hsa:10912%09red/hsa:23291%09red/hsa:3134%09red
Salmonella infection	KEGG PATHWAY	hsa05132	8	83	7.25e-05	0.00210295	CXCL2|ARPC1A|DYNC1I2|ROCK1|IL6|IL1A|MAPK9|RHOG	http://www.genome.jp/kegg-bin/show_pathway?hsa05132/hsa:3569%09red/hsa:3552%09red/hsa:2920%09red/hsa:6093%09red/hsa:1781%09red/hsa:10552%09red/hsa:5601%09red/hsa:391%09red
Glutamatergic synapse	KEGG PATHWAY	hsa04724	9	114	0.000109174	0.00286142	GLS|PLD1|GNAS|GNG10|PRKACB|ITPR2|ITPR3|ITPR1|SLC1A1	http://www.genome.jp/kegg-bin/show_pathway?hsa04724/hsa:3708%09red/hsa:3709%09red/hsa:3710%09red/hsa:5337%09red/hsa:27165%09red/hsa:2790%09red/hsa:2778%09red/hsa:6505%09red/hsa:5567%09red
Pathways in cancer	KEGG PATHWAY	hsa05200	21	530	0.000118693	0.00302627	ERBB2|MAPK9|TRAF4|PLD1|FN1|GNAS|GADD45B|ROCK1|GNG10|CHUK|RB1|GADD45G|IL6|MGST3|IFNA21|PRKACB|CTBP1|PTCH1|CDKN1A|APAF1|TXNRD1	http://www.genome.jp/kegg-bin/show_pathway?hsa05200/hsa:9618%09red/hsa:3569%09red/hsa:317%09red/hsa:5925%09red/hsa:5337%09red/hsa:1487%09red/hsa:1026%09red/hsa:7296%09red/hsa:2778%09red/hsa:2064%09red/hsa:4259%09red/hsa:3452%09red/hsa:2335%09red/hsa:6093%09red/hsa:5567%09red/hsa:2790%09red/hsa:4616%09red/hsa:5601%09red/hsa:10912%09red/hsa:1147%09red/hsa:5727%09red
Shigellosis	KEGG PATHWAY	hsa05131	7	68	0.000140282	0.00350517	FBXW11|ARPC1A|UBE2D2|CHUK|ROCK1|MAPK9|RHOG	http://www.genome.jp/kegg-bin/show_pathway?hsa05131/hsa:6093%09red/hsa:23291%09red/hsa:1147%09red/hsa:10552%09red/hsa:7322%09red/hsa:5601%09red/hsa:391%09red
Thyroid hormone signaling pathway	KEGG PATHWAY	hsa04919	9	119	0.000148005	0.00364949	FXYD2|RCN2|RCN1|MED13L|OPA1|KAT2B|MED13|DIO1|PRKACB	http://www.genome.jp/kegg-bin/show_pathway?hsa04919/hsa:1827%09red/hsa:1733%09red/hsa:9969%09red/hsa:23389%09red/hsa:5567%09red/hsa:486%09red/hsa:9968%09red/hsa:8850%09red/hsa:10231%09red
Small cell lung cancer	KEGG PATHWAY	hsa05222	8	93	0.000151174	0.00370326	TRAF4|FN1|GADD45B|CHUK|RB1|GADD45G|CDKN1A|APAF1	http://www.genome.jp/kegg-bin/show_pathway?hsa05222/hsa:1026%09red/hsa:317%09red/hsa:5925%09red/hsa:9618%09red/hsa:2335%09red/hsa:4616%09red/hsa:10912%09red/hsa:1147%09red
Yersinia infection	KEGG PATHWAY	hsa05135	9	121	0.000166469	0.00392407	FN1|IL10|TAB2|ROCK1|CHUK|IL6|IFNB1|WIPF1|MAPK9	http://www.genome.jp/kegg-bin/show_pathway?hsa05135/hsa:3569%09red/hsa:3586%09red/hsa:23118%09red/hsa:7456%09red/hsa:6093%09red/hsa:3456%09red/hsa:1147%09red/hsa:5601%09red/hsa:2335%09red
PI3K-Akt signaling pathway	KEGG PATHWAY	hsa04151	16	354	0.00018659	0.00426939	FLT1|ERBB2|GH1|FN1|CDKN1A|GNG10|CHUK|IFNB1|IL6|IFNA21|GYS2|EIF4E|BDNF|TNN|INS|PPP2R5C	http://www.genome.jp/kegg-bin/show_pathway?hsa04151/hsa:3569%09red/hsa:63923%09red/hsa:5527%09red/hsa:1026%09red/hsa:2790%09red/hsa:3456%09red/hsa:2321%09red/hsa:3452%09red/hsa:2335%09red/hsa:2998%09red/hsa:3630%09red/hsa:2064%09red/hsa:1977%09red/hsa:1147%09red/hsa:2688%09red/hsa:627%09red
Phagosome	KEGG PATHWAY	hsa04145	10	152	0.000188701	0.00428637	ATP6V0C|TUBA1C|DYNC1I2|HLA-F|STX7|FCGR3B|STX12|LAMP2|ATP6V0A2|CTSS	http://www.genome.jp/kegg-bin/show_pathway?hsa04145/hsa:23545%09red/hsa:23673%09red/hsa:84790%09red/hsa:1520%09red/hsa:8417%09red/hsa:1781%09red/hsa:3920%09red/hsa:2215%09red/hsa:527%09red/hsa:3134%09red
Cell cycle	KEGG PATHWAY	hsa04110	9	124	0.000197738	0.00438533	PCNA|SMC1A|MAD2L1|GADD45B|CDC23|RB1|GADD45G|ANAPC13|CDKN1A	http://www.genome.jp/kegg-bin/show_pathway?hsa04110/hsa:1026%09red/hsa:5925%09red/hsa:5111%09red/hsa:8697%09red/hsa:25847%09red/hsa:4616%09red/hsa:8243%09red/hsa:10912%09red/hsa:4085%09red
Endocrine resistance	KEGG PATHWAY	hsa01522	8	98	0.000211277	0.00455095	ERBB2|BIK|GNAS|CDKN1A|RB1|ABCB11|PRKACB|MAPK9	http://www.genome.jp/kegg-bin/show_pathway?hsa01522/hsa:1026%09red/hsa:5925%09red/hsa:8647%09red/hsa:2778%09red/hsa:638%09red/hsa:5567%09red/hsa:2064%09red/hsa:5601%09red
Phosphatidylinositol signaling system	KEGG PATHWAY	hsa04070	8	99	0.000225377	0.00474558	MTM1|PPIP5K2|IMPA1|PIK3C2A|ITPR2|ITPR3|ITPR1|CDIPT	http://www.genome.jp/kegg-bin/show_pathway?hsa04070/hsa:3708%09red/hsa:3709%09red/hsa:3710%09red/hsa:3612%09red/hsa:5286%09red/hsa:23262%09red/hsa:4534%09red/hsa:10423%09red
Purine metabolism	KEGG PATHWAY	hsa00230	9	130	0.000275022	0.00545387	NME4|PRPS2|DCK|GUCY2F|HPRT1|PDE3B|PPAT|ADCY10|ENPP1	http://www.genome.jp/kegg-bin/show_pathway?hsa00230/hsa:2986%09red/hsa:5140%09red/hsa:4833%09red/hsa:1633%09red/hsa:5634%09red/hsa:5471%09red/hsa:3251%09red/hsa:5167%09red/hsa:55811%09red
Human papillomavirus infection	KEGG PATHWAY	hsa05165	15	330	0.000276901	0.00546225	ATP6V0C|FN1|GNAS|CDKN1A|HLA-F|RB1|IFNB1|CHUK|IFNA21|ATP6V0A2|PRKACB|PSMC1|TNN|PSEN1|PPP2R5C	http://www.genome.jp/kegg-bin/show_pathway?hsa05165/hsa:23545%09red/hsa:1026%09red/hsa:5925%09red/hsa:63923%09red/hsa:5527%09red/hsa:3456%09red/hsa:3452%09red/hsa:2335%09red/hsa:5567%09red/hsa:5663%09red/hsa:527%09red/hsa:1147%09red/hsa:2778%09red/hsa:5700%09red/hsa:3134%09red
FoxO signaling pathway	KEGG PATHWAY	hsa04068	9	132	0.00030576	0.00593777	TNFSF10|IL10|GADD45B|CHUK|GADD45G|IL6|INS|MAPK9|CDKN1A	http://www.genome.jp/kegg-bin/show_pathway?hsa04068/hsa:3569%09red/hsa:3586%09red/hsa:1026%09red/hsa:3630%09red/hsa:1147%09red/hsa:4616%09red/hsa:5601%09red/hsa:10912%09red/hsa:8743%09red
Hepatitis B	KEGG PATHWAY	hsa05161	10	163	0.000320131	0.00615308	PCNA|TAB2|CDKN1A|CHUK|RB1|IFNB1|IL6|IFNA21|MAPK9|APAF1	http://www.genome.jp/kegg-bin/show_pathway?hsa05161/hsa:3569%09red/hsa:317%09red/hsa:5925%09red/hsa:23118%09red/hsa:1026%09red/hsa:5111%09red/hsa:3452%09red/hsa:1147%09red/hsa:5601%09red/hsa:3456%09red
Parathyroid hormone synthesis, secretion and action	KEGG PATHWAY	hsa04928	8	106	0.000347204	0.0065393	MMP15|PLD1|GNAS|CDKN1A|PRKACB|ITPR2|ITPR3|ITPR1	http://www.genome.jp/kegg-bin/show_pathway?hsa04928/hsa:3708%09red/hsa:1026%09red/hsa:5337%09red/hsa:3709%09red/hsa:2778%09red/hsa:3710%09red/hsa:5567%09red/hsa:4324%09red
Influenza A	KEGG PATHWAY	hsa05164	10	167	0.000383794	0.0068498	XPO1|TNFSF10|DNAJB1|CHUK|IFNB1|IL6|IFNA21|ICAM1|IL1A|APAF1	http://www.genome.jp/kegg-bin/show_pathway?hsa05164/hsa:3569%09red/hsa:317%09red/hsa:3552%09red/hsa:3383%09red/hsa:3456%09red/hsa:3337%09red/hsa:3452%09red/hsa:1147%09red/hsa:8743%09red/hsa:7514%09red
Measles	KEGG PATHWAY	hsa05162	9	138	0.000415466	0.00717588	TAB2|CHUK|IFNB1|IL6|IFNA21|IL1A|MAPK9|CD3D|APAF1	http://www.genome.jp/kegg-bin/show_pathway?hsa05162/hsa:3569%09red/hsa:317%09red/hsa:3552%09red/hsa:23118%09red/hsa:3456%09red/hsa:3452%09red/hsa:1147%09red/hsa:915%09red/hsa:5601%09red
Proteoglycans in cancer	KEGG PATHWAY	hsa05205	11	203	0.00044617	0.00753529	ERBB2|ITPR1|FN1|CDKN1A|ROCK1|PRKACB|ITPR2|ITPR3|PTCH1|IQGAP1|CAV1	http://www.genome.jp/kegg-bin/show_pathway?hsa05205/hsa:3708%09red/hsa:3709%09red/hsa:1026%09red/hsa:6093%09red/hsa:8826%09red/hsa:3710%09red/hsa:2335%09red/hsa:5567%09red/hsa:2064%09red/hsa:857%09red/hsa:5727%09red
TNF signaling pathway	KEGG PATHWAY	hsa04668	8	112	0.00049011	0.00812803	CXCL2|MAP3K5|CHUK|IFNB1|IL6|ICAM1|TAB2|MAPK9	http://www.genome.jp/kegg-bin/show_pathway?hsa04668/hsa:3569%09red/hsa:23118%09red/hsa:2920%09red/hsa:3456%09red/hsa:3383%09red/hsa:1147%09red/hsa:4217%09red/hsa:5601%09red
Protein export	KEGG PATHWAY	hsa03060	4	23	0.000682644	0.0102342	SEC11A|SRP54|SPCS2|SRP14	http://www.genome.jp/kegg-bin/show_pathway?hsa03060/hsa:6727%09red/hsa:9789%09red/hsa:6729%09red/hsa:23478%09red
Cortisol synthesis and secretion	KEGG PATHWAY	hsa04927	6	65	0.000717244	0.010595	GNAS|CYP17A1|PRKACB|ITPR2|ITPR3|ITPR1	http://www.genome.jp/kegg-bin/show_pathway?hsa04927/hsa:3708%09red/hsa:3709%09red/hsa:2778%09red/hsa:3710%09red/hsa:5567%09red/hsa:1586%09red
mRNA surveillance pathway	KEGG PATHWAY	hsa03015	7	91	0.0007265	0.010595	RBM8A|SRRM1|PABPC1|CSTF2T|CSTF1|PCF11|PPP2R5C	http://www.genome.jp/kegg-bin/show_pathway?hsa03015/hsa:9939%09red/hsa:5527%09red/hsa:10250%09red/hsa:51585%09red/hsa:26986%09red/hsa:1477%09red/hsa:23283%09red
Rheumatoid arthritis	KEGG PATHWAY	hsa05323	7	91	0.0007265	0.010595	ATP6V0C|ICAM1|IL11|IL6|ATP6V0A2|IL1A|FLT1	http://www.genome.jp/kegg-bin/show_pathway?hsa05323/hsa:23545%09red/hsa:3569%09red/hsa:3552%09red/hsa:3383%09red/hsa:3589%09red/hsa:2321%09red/hsa:527%09red
IL-17 signaling pathway	KEGG PATHWAY	hsa04657	7	93	0.000819249	0.0117645	CXCL2|TRAF4|TAB2|CHUK|IL6|SRSF1|MAPK9	http://www.genome.jp/kegg-bin/show_pathway?hsa04657/hsa:3569%09red/hsa:23118%09red/hsa:2920%09red/hsa:9618%09red/hsa:6426%09red/hsa:1147%09red/hsa:5601%09red
GnRH signaling pathway	KEGG PATHWAY	hsa04912	7	93	0.000819249	0.0117645	ITPR1|PLD1|GNAS|PRKACB|ITPR2|ITPR3|MAPK9	http://www.genome.jp/kegg-bin/show_pathway?hsa04912/hsa:3708%09red/hsa:3709%09red/hsa:5337%09red/hsa:2778%09red/hsa:3710%09red/hsa:5567%09red/hsa:5601%09red
Fatty acid degradation	KEGG PATHWAY	hsa00071	5	44	0.000846841	0.0119322	ADH5|ACSL4|ALDH9A1|ADH1A|ACADM	http://www.genome.jp/kegg-bin/show_pathway?hsa00071/hsa:128%09red/hsa:124%09red/hsa:34%09red/hsa:223%09red/hsa:2182%09red
Cytokine-cytokine receptor interaction	KEGG PATHWAY	hsa04060	13	294	0.000881088	0.0122763	TNFSF10|CXCL2|ACVR1|GH1|IL10|IL11|IFNB1|IL6|XCL1|IFNA21|INHBE|IL1A|IL1R2	http://www.genome.jp/kegg-bin/show_pathway?hsa04060/hsa:3569%09red/hsa:3552%09red/hsa:3586%09red/hsa:2920%09red/hsa:3456%09red/hsa:3589%09red/hsa:83729%09red/hsa:3452%09red/hsa:6375%09red/hsa:90%09red/hsa:8743%09red/hsa:7850%09red/hsa:2688%09red
Cushing syndrome	KEGG PATHWAY	hsa04934	9	155	0.000912686	0.0126227	GNAS|CDKN1A|RB1|AHR|CYP17A1|PRKACB|ITPR2|ITPR3|ITPR1	http://www.genome.jp/kegg-bin/show_pathway?hsa04934/hsa:3708%09red/hsa:3709%09red/hsa:5925%09red/hsa:1026%09red/hsa:2778%09red/hsa:3710%09red/hsa:5567%09red/hsa:196%09red/hsa:1586%09red
Amoebiasis	KEGG PATHWAY	hsa05146	7	95	0.000921102	0.0126922	FN1|GNAS|IL10|ACTN4|IL6|PRKACB|IL1R2	http://www.genome.jp/kegg-bin/show_pathway?hsa05146/hsa:3569%09red/hsa:3586%09red/hsa:2778%09red/hsa:2335%09red/hsa:5567%09red/hsa:81%09red/hsa:7850%09red
Renin secretion	KEGG PATHWAY	hsa04924	6	69	0.000958657	0.0131133	GNAS|PDE3B|PRKACB|ITPR2|ITPR3|ITPR1	http://www.genome.jp/kegg-bin/show_pathway?hsa04924/hsa:3708%09red/hsa:3709%09red/hsa:5140%09red/hsa:2778%09red/hsa:3710%09red/hsa:5567%09red
Circadian entrainment	KEGG PATHWAY	hsa04713	7	97	0.00103267	0.0135805	GNAS|RYR2|GNG10|ADCY10|PRKACB|ITPR3|ITPR1	http://www.genome.jp/kegg-bin/show_pathway?hsa04713/hsa:3708%09red/hsa:2790%09red/hsa:2778%09red/hsa:3710%09red/hsa:5567%09red/hsa:6262%09red/hsa:55811%09red
Prostate cancer	KEGG PATHWAY	hsa05215	7	97	0.00103267	0.0135805	ERBB2|CDKN1A|CHUK|RB1|INS|INSRR|IL1R2	http://www.genome.jp/kegg-bin/show_pathway?hsa05215/hsa:1026%09red/hsa:5925%09red/hsa:3630%09red/hsa:1147%09red/hsa:2064%09red/hsa:3645%09red/hsa:7850%09red
Glycerophospholipid metabolism	KEGG PATHWAY	hsa00564	7	97	0.00103267	0.0135805	PPAP2C|PLD1|PPAP2A|LYPLA1|PCYT2|LCAT|CDIPT	http://www.genome.jp/kegg-bin/show_pathway?hsa00564/hsa:5337%09red/hsa:10434%09red/hsa:3931%09red/hsa:5833%09red/hsa:10423%09red/hsa:8612%09red/hsa:8611%09red
Nucleotide excision repair	KEGG PATHWAY	hsa03420	5	47	0.00111224	0.0141792	PCNA|CUL4A|GTF2H1|RAD23B|RFC3	http://www.genome.jp/kegg-bin/show_pathway?hsa03420/hsa:5111%09red/hsa:5983%09red/hsa:8451%09red/hsa:5887%09red/hsa:2965%09red
Progesterone-mediated oocyte maturation	KEGG PATHWAY	hsa04914	7	99	0.00115459	0.0146196	MAD2L1|CDC23|ANAPC13|PDE3B|INS|PRKACB|MAPK9	http://www.genome.jp/kegg-bin/show_pathway?hsa04914/hsa:5140%09red/hsa:25847%09red/hsa:3630%09red/hsa:8697%09red/hsa:5567%09red/hsa:5601%09red/hsa:4085%09red
Inflammatory mediator regulation of TRP channels	KEGG PATHWAY	hsa04750	7	100	0.00121964	0.0153396	ITPR1|GNAS|P2RY2|PRKACB|ITPR2|ITPR3|MAPK9	http://www.genome.jp/kegg-bin/show_pathway?hsa04750/hsa:3708%09red/hsa:3709%09red/hsa:5029%09red/hsa:2778%09red/hsa:3710%09red/hsa:5567%09red/hsa:5601%09red
Platinum drug resistance	KEGG PATHWAY	hsa01524	6	73	0.00125814	0.0157709	ERBB2|CDKN1A|MAP3K5|MGST3|REV3L|APAF1	http://www.genome.jp/kegg-bin/show_pathway?hsa01524/hsa:1026%09red/hsa:317%09red/hsa:4259%09red/hsa:4217%09red/hsa:2064%09red/hsa:5980%09red
Dopaminergic synapse	KEGG PATHWAY	hsa04728	8	131	0.00128157	0.015905	ITPR1|GNAS|GNG10|PRKACB|ITPR2|ITPR3|MAPK9|PPP2R5C	http://www.genome.jp/kegg-bin/show_pathway?hsa04728/hsa:3708%09red/hsa:3709%09red/hsa:5527%09red/hsa:2790%09red/hsa:2778%09red/hsa:3710%09red/hsa:5567%09red/hsa:5601%09red
Thyroid hormone synthesis	KEGG PATHWAY	hsa04918	6	74	0.00134309	0.0163172	FXYD2|GNAS|PRKACB|ITPR2|ITPR3|ITPR1	http://www.genome.jp/kegg-bin/show_pathway?hsa04918/hsa:3708%09red/hsa:3709%09red/hsa:2778%09red/hsa:3710%09red/hsa:5567%09red/hsa:486%09red
Chagas disease (American trypanosomiasis)	KEGG PATHWAY	hsa05142	7	103	0.00143212	0.0168287	GNAS|IL10|CHUK|IFNB1|IL6|MAPK9|CD3D	http://www.genome.jp/kegg-bin/show_pathway?hsa05142/hsa:3569%09red/hsa:3586%09red/hsa:2778%09red/hsa:915%09red/hsa:1147%09red/hsa:5601%09red/hsa:3456%09red
Viral carcinogenesis	KEGG PATHWAY	hsa05203	10	201	0.00147689	0.0172441	GTF2E1|ACTN4|HIST1H4J|GTF2H1|KAT2B|RB1|HLA-F|PRKACB|PSMC1|CDKN1A	http://www.genome.jp/kegg-bin/show_pathway?hsa05203/hsa:1026%09red/hsa:5925%09red/hsa:8850%09red/hsa:2960%09red/hsa:2965%09red/hsa:5567%09red/hsa:8363%09red/hsa:81%09red/hsa:5700%09red/hsa:3134%09red
C-type lectin receptor signaling pathway	KEGG PATHWAY	hsa04625	7	104	0.00150901	0.0175101	ITPR1|IL10|CHUK|IL6|ITPR2|ITPR3|MAPK9	http://www.genome.jp/kegg-bin/show_pathway?hsa04625/hsa:3708%09red/hsa:3569%09red/hsa:3586%09red/hsa:3709%09red/hsa:3710%09red/hsa:1147%09red/hsa:5601%09red
Chronic myeloid leukemia	KEGG PATHWAY	hsa05220	6	76	0.00152605	0.0176532	GADD45B|CHUK|RB1|GADD45G|CTBP1|CDKN1A	http://www.genome.jp/kegg-bin/show_pathway?hsa05220/hsa:1026%09red/hsa:5925%09red/hsa:1147%09red/hsa:4616%09red/hsa:1487%09red/hsa:10912%09red
Spliceosome	KEGG PATHWAY	hsa03040	8	135	0.00153547	0.0177076	SRSF1|RBM8A|LSM6|TCERG1|DDX46|RBM25|DHX15|SNRPB	http://www.genome.jp/kegg-bin/show_pathway?hsa03040/hsa:11157%09red/hsa:9939%09red/hsa:6628%09red/hsa:6426%09red/hsa:58517%09red/hsa:9879%09red/hsa:1665%09red/hsa:10915%09red
Glucagon signaling pathway	KEGG PATHWAY	hsa04922	7	106	0.00167242	0.0183967	GNAS|PDE3B|GYS2|PRKACB|ITPR2|ITPR3|ITPR1	http://www.genome.jp/kegg-bin/show_pathway?hsa04922/hsa:3708%09red/hsa:3709%09red/hsa:5140%09red/hsa:2778%09red/hsa:3710%09red/hsa:5567%09red/hsa:2998%09red
Apelin signaling pathway	KEGG PATHWAY	hsa04371	8	137	0.00167655	0.0183967	RYR2|GNG10|PDE3B|ADCY10|PRKACB|ITPR2|ITPR3|ITPR1	http://www.genome.jp/kegg-bin/show_pathway?hsa04371/hsa:3708%09red/hsa:3709%09red/hsa:5140%09red/hsa:2790%09red/hsa:3710%09red/hsa:5567%09red/hsa:6262%09red/hsa:55811%09red
Tight junction	KEGG PATHWAY	hsa04530	9	170	0.00167867	0.0183967	PCNA|ERBB2|ACTN4|TUBA1C|ROCK1|MAP3K5|PRKACB|OCLN|MAPK9	http://www.genome.jp/kegg-bin/show_pathway?hsa04530/hsa:6093%09red/hsa:5111%09red/hsa:84790%09red/hsa:100506658%09red/hsa:4217%09red/hsa:5567%09red/hsa:2064%09red/hsa:81%09red/hsa:5601%09red
Endocytosis	KEGG PATHWAY	hsa04144	11	244	0.00185058	0.0197167	SNX3|CAPZA2|DRG1|PLD1|ARPC1A|HLA-F|PDCD6IP|DNM1|KIAA1033|WIPF1|CAV1	http://www.genome.jp/kegg-bin/show_pathway?hsa04144/hsa:10015%09red/hsa:5337%09red/hsa:830%09red/hsa:7456%09red/hsa:1759%09red/hsa:10552%09red/hsa:857%09red/hsa:51534%09red/hsa:8724%09red/hsa:23325%09red/hsa:3134%09red
HIF-1 signaling pathway	KEGG PATHWAY	hsa04066	7	109	0.00194294	0.0203982	ERBB2|CDKN1A|INS|IL6|EIF4E|TF|FLT1	http://www.genome.jp/kegg-bin/show_pathway?hsa04066/hsa:3569%09red/hsa:1026%09red/hsa:3630%09red/hsa:2321%09red/hsa:1977%09red/hsa:7018%09red/hsa:2064%09red
Glycosphingolipid biosynthesis - globo and isoglobo series	KEGG PATHWAY	hsa00603	3	15	0.00235339	0.0235213	B3GALT5|FUT2|FUT1	http://www.genome.jp/kegg-bin/show_pathway?hsa00603/hsa:2523%09red/hsa:10317%09red/hsa:2524%09red
SNARE interactions in vesicular transport	KEGG PATHWAY	hsa04130	4	34	0.00251921	0.0248474	VAMP1|STX5|BNIP1|STX7	http://www.genome.jp/kegg-bin/show_pathway?hsa04130/hsa:6811%09red/hsa:662%09red/hsa:8417%09red/hsa:6843%09red
Cardiac muscle contraction	KEGG PATHWAY	hsa04260	6	86	0.00273987	0.026156	FXYD2|UQCR11|RYR2|CACNB2|ACTC1|CACNG1	http://www.genome.jp/kegg-bin/show_pathway?hsa04260/hsa:786%09red/hsa:783%09red/hsa:6262%09red/hsa:486%09red/hsa:10975%09red/hsa:70%09red
Insulin secretion	KEGG PATHWAY	hsa04911	6	86	0.00273987	0.026156	FXYD2|GNAS|RYR2|INS|PRKACB|ITPR3	http://www.genome.jp/kegg-bin/show_pathway?hsa04911/hsa:3630%09red/hsa:2778%09red/hsa:3710%09red/hsa:5567%09red/hsa:6262%09red/hsa:486%09red
Adrenergic signaling in cardiomyocytes	KEGG PATHWAY	hsa04261	8	149	0.00275186	0.026156	FXYD2|GNAS|ACTC1|RYR2|CACNB2|PRKACB|CACNG1|PPP2R5C	http://www.genome.jp/kegg-bin/show_pathway?hsa04261/hsa:5527%09red/hsa:786%09red/hsa:2778%09red/hsa:783%09red/hsa:5567%09red/hsa:6262%09red/hsa:486%09red/hsa:70%09red
Starch and sucrose metabolism	KEGG PATHWAY	hsa00500	4	36	0.00304599	0.0277538	AGL|GYS2|GBE1|ENPP1	http://www.genome.jp/kegg-bin/show_pathway?hsa00500/hsa:178%09red/hsa:2998%09red/hsa:2632%09red/hsa:5167%09red
DNA replication	KEGG PATHWAY	hsa03030	4	36	0.00304599	0.0277538	PCNA|JUNB|DNA2|RFC3	http://www.genome.jp/kegg-bin/show_pathway?hsa03030/hsa:5983%09red/hsa:5111%09red/hsa:10535%09red/hsa:1763%09red
Alanine, aspartate and glutamate metabolism	KEGG PATHWAY	hsa00250	4	36	0.00304599	0.0277538	GLS|ALDH5A1|PPAT|ABAT	http://www.genome.jp/kegg-bin/show_pathway?hsa00250/hsa:7915%09red/hsa:5471%09red/hsa:18%09red/hsa:27165%09red
Gap junction	KEGG PATHWAY	hsa04540	6	88	0.00305085	0.0277538	GNAS|TUBA1C|PRKACB|ITPR2|ITPR3|ITPR1	http://www.genome.jp/kegg-bin/show_pathway?hsa04540/hsa:3708%09red/hsa:3709%09red/hsa:3710%09red/hsa:2778%09red/hsa:84790%09red/hsa:5567%09red
Salivary secretion	KEGG PATHWAY	hsa04970	6	90	0.00338743	0.0298031	FXYD2|GNAS|PRKACB|ITPR2|ITPR3|ITPR1	http://www.genome.jp/kegg-bin/show_pathway?hsa04970/hsa:3708%09red/hsa:3709%09red/hsa:2778%09red/hsa:3710%09red/hsa:5567%09red/hsa:486%09red
Pantothenate and CoA biosynthesis	KEGG PATHWAY	hsa00770	3	19	0.00424721	0.0350629	ENPP1|AASDHPPT|DPYD	http://www.genome.jp/kegg-bin/show_pathway?hsa00770/hsa:60496%09red/hsa:1806%09red/hsa:5167%09red
Ferroptosis	KEGG PATHWAY	hsa04216	4	40	0.00431545	0.035273	TF|MAP1LC3B|GCLC|ACSL4	http://www.genome.jp/kegg-bin/show_pathway?hsa04216/hsa:7018%09red/hsa:2729%09red/hsa:81631%09red/hsa:2182%09red
Non-small cell lung cancer	KEGG PATHWAY	hsa05223	5	66	0.00441195	0.035273	ERBB2|GADD45B|CDKN1A|RB1|GADD45G	http://www.genome.jp/kegg-bin/show_pathway?hsa05223/hsa:2064%09red/hsa:1026%09red/hsa:10912%09red/hsa:5925%09red/hsa:4616%09red
Dilated cardiomyopathy (DCM)	KEGG PATHWAY	hsa05414	6	96	0.00456349	0.0353388	GNAS|ACTC1|RYR2|PRKACB|CACNB2|CACNG1	http://www.genome.jp/kegg-bin/show_pathway?hsa05414/hsa:786%09red/hsa:2778%09red/hsa:783%09red/hsa:5567%09red/hsa:6262%09red/hsa:70%09red
Staphylococcus aureus infection	KEGG PATHWAY	hsa05150	5	68	0.00496681	0.0372216	IL10|DSG1|CFH|ICAM1|FCGR3B	http://www.genome.jp/kegg-bin/show_pathway?hsa05150/hsa:3586%09red/hsa:3075%09red/hsa:2215%09red/hsa:1828%09red/hsa:3383%09red
Pancreatic secretion	KEGG PATHWAY	hsa04972	6	98	0.00501518	0.0372216	FXYD2|GNAS|RYR2|ITPR2|ITPR3|ITPR1	http://www.genome.jp/kegg-bin/show_pathway?hsa04972/hsa:3708%09red/hsa:3709%09red/hsa:2778%09red/hsa:3710%09red/hsa:6262%09red/hsa:486%09red
Aldosterone synthesis and secretion	KEGG PATHWAY	hsa04925	6	98	0.00501518	0.0372216	GNAS|PRKACB|ITPR2|ITPR3|ITPR1|PRKD1	http://www.genome.jp/kegg-bin/show_pathway?hsa04925/hsa:3708%09red/hsa:3709%09red/hsa:5587%09red/hsa:2778%09red/hsa:3710%09red/hsa:5567%09red
Natural killer cell mediated cytotoxicity	KEGG PATHWAY	hsa04650	7	131	0.00509612	0.037525	ICAM1|TNFSF10|CD48|IFNB1|IFNA21|SH3BP2|FCGR3B	http://www.genome.jp/kegg-bin/show_pathway?hsa04650/hsa:3383%09red/hsa:3456%09red/hsa:962%09red/hsa:3452%09red/hsa:2215%09red/hsa:6452%09red/hsa:8743%09red
cGMP-PKG signaling pathway	KEGG PATHWAY	hsa04022	8	167	0.00529385	0.0388619	FXYD2|ROCK1|PDE3B|RGS2|ITPR2|ITPR3|ITPR1|INS	http://www.genome.jp/kegg-bin/show_pathway?hsa04022/hsa:3708%09red/hsa:3709%09red/hsa:5140%09red/hsa:6093%09red/hsa:3710%09red/hsa:3630%09red/hsa:486%09red/hsa:5997%09red
Vascular smooth muscle contraction	KEGG PATHWAY	hsa04270	7	132	0.0052984	0.0388619	GNAS|ROCK1|PRKACB|ITPR2|ITPR3|CALCB|ITPR1	http://www.genome.jp/kegg-bin/show_pathway?hsa04270/hsa:3708%09red/hsa:3709%09red/hsa:797%09red/hsa:6093%09red/hsa:2778%09red/hsa:3710%09red/hsa:5567%09red
Systemic lupus erythematosus	KEGG PATHWAY	hsa05322	7	133	0.00550666	0.0393123	ACTN4|IL10|HIST1H4J|H2AFX|FCGR3B|HIST1H3C|SNRPB	http://www.genome.jp/kegg-bin/show_pathway?hsa05322/hsa:3586%09red/hsa:6628%09red/hsa:3014%09red/hsa:8352%09red/hsa:2215%09red/hsa:81%09red/hsa:8363%09red
RIG-I-like receptor signaling pathway	KEGG PATHWAY	hsa04622	5	70	0.00556938	0.0395341	MAPK9|IFNA21|CHUK|TBKBP1|IFNB1	http://www.genome.jp/kegg-bin/show_pathway?hsa04622/hsa:3456%09red/hsa:9755%09red/hsa:5601%09red/hsa:3452%09red/hsa:1147%09red
Epithelial cell signaling in Helicobacter pylori infection	KEGG PATHWAY	hsa05120	5	70	0.00556938	0.0395341	ATP6V0C|CXCL2|CHUK|ATP6V0A2|MAPK9	http://www.genome.jp/kegg-bin/show_pathway?hsa05120/hsa:23545%09red/hsa:527%09red/hsa:1147%09red/hsa:5601%09red/hsa:2920%09red
Basal transcription factors	KEGG PATHWAY	hsa03022	4	45	0.00634957	0.0428025	GTF2E1|TAF11|GTF2H1|TAF6L	http://www.genome.jp/kegg-bin/show_pathway?hsa03022/hsa:6882%09red/hsa:10629%09red/hsa:2960%09red/hsa:2965%09red
Insulin signaling pathway	KEGG PATHWAY	hsa04910	7	137	0.00640142	0.0430745	PDE3B|GYS2|PRKAR1A|INS|PRKACB|EIF4E|MAPK9	http://www.genome.jp/kegg-bin/show_pathway?hsa04910/hsa:5140%09red/hsa:3630%09red/hsa:2998%09red/hsa:1977%09red/hsa:5567%09red/hsa:5601%09red/hsa:5573%09red
Toll-like receptor signaling pathway	KEGG PATHWAY	hsa04620	6	104	0.00656712	0.0440314	TAB2|CHUK|IFNB1|IL6|IFNA21|MAPK9	http://www.genome.jp/kegg-bin/show_pathway?hsa04620/hsa:3569%09red/hsa:23118%09red/hsa:3456%09red/hsa:3452%09red/hsa:1147%09red/hsa:5601%09red
Bacterial invasion of epithelial cells	KEGG PATHWAY	hsa05100	5	74	0.00692598	0.0457823	DNM1|ARPC1A|RHOG|FN1|CAV1	http://www.genome.jp/kegg-bin/show_pathway?hsa05100/hsa:1759%09red/hsa:10552%09red/hsa:391%09red/hsa:857%09red/hsa:2335%09red
Gastric acid secretion	KEGG PATHWAY	hsa04971	5	75	0.00729817	0.0470345	ITPR2|ITPR3|GNAS|ITPR1|PRKACB	http://www.genome.jp/kegg-bin/show_pathway?hsa04971/hsa:3708%09red/hsa:5567%09red/hsa:2778%09red/hsa:3710%09red/hsa:3709%09red
Hedgehog signaling pathway	KEGG PATHWAY	hsa04340	4	47	0.00731477	0.0470345	CUL3|PTCH1|FBXW11|PRKACB	http://www.genome.jp/kegg-bin/show_pathway?hsa04340/hsa:5567%09red/hsa:8452%09red/hsa:23291%09red/hsa:5727%09red
Sphingolipid metabolism	KEGG PATHWAY	hsa00600	4	47	0.00731477	0.0470345	KDSR|PPAP2C|UGCG|PPAP2A	http://www.genome.jp/kegg-bin/show_pathway?hsa00600/hsa:7357%09red/hsa:2531%09red/hsa:8612%09red/hsa:8611%09red
Notch signaling pathway	KEGG PATHWAY	hsa04330	4	48	0.00783165	0.0479624	CTBP1|PSEN1|NCOR2|KAT2B	http://www.genome.jp/kegg-bin/show_pathway?hsa04330/hsa:8850%09red/hsa:9612%09red/hsa:5663%09red/hsa:1487%09red
Arrhythmogenic right ventricular cardiomyopathy (ARVC)	KEGG PATHWAY	hsa05412	5	77	0.00808396	0.0493464	ACTN3|CDH2|RYR2|CACNG1|CACNB2	http://www.genome.jp/kegg-bin/show_pathway?hsa05412/hsa:786%09red/hsa:6262%09red/hsa:89%09red/hsa:1000%09red/hsa:783%09red
Malaria	KEGG PATHWAY	hsa05144	4	49	0.00837194	0.0506915	IL6|IL10|GYPC|ICAM1	http://www.genome.jp/kegg-bin/show_pathway?hsa05144/hsa:3569%09red/hsa:2995%09red/hsa:3586%09red/hsa:3383%09red
Cysteine and methionine metabolism	KEGG PATHWAY	hsa00270	4	49	0.00837194	0.0506915	CBS|MAT2A|GCLC|ADI1	http://www.genome.jp/kegg-bin/show_pathway?hsa00270/hsa:102724560%09red/hsa:2729%09red/hsa:55256%09red/hsa:4144%09red
Ovarian steroidogenesis	KEGG PATHWAY	hsa04913	4	49	0.00837194	0.0506915	CYP17A1|GNAS|INS|PRKACB	http://www.genome.jp/kegg-bin/show_pathway?hsa04913/hsa:3630%09red/hsa:5567%09red/hsa:2778%09red/hsa:1586%09red
Vibrio cholerae infection	KEGG PATHWAY	hsa05110	4	50	0.00893606	0.0530864	ATP6V0C|GNAS|ATP6V0A2|PRKACB	http://www.genome.jp/kegg-bin/show_pathway?hsa05110/hsa:23545%09red/hsa:5567%09red/hsa:2778%09red/hsa:527%09red
Endocrine and other factor-regulated calcium reabsorption	KEGG PATHWAY	hsa04961	4	50	0.00893606	0.0530864	DNM1|GNAS|FXYD2|PRKACB	http://www.genome.jp/kegg-bin/show_pathway?hsa04961/hsa:1759%09red/hsa:5567%09red/hsa:2778%09red/hsa:486%09red
Cholinergic synapse	KEGG PATHWAY	hsa04725	6	112	0.00914298	0.0530864	GNG10|KCNQ2|PRKACB|ITPR2|ITPR3|ITPR1	http://www.genome.jp/kegg-bin/show_pathway?hsa04725/hsa:3708%09red/hsa:3709%09red/hsa:2790%09red/hsa:3710%09red/hsa:5567%09red/hsa:3785%09red
Riboflavin metabolism	KEGG PATHWAY	hsa00740	2	8	0.00943317	0.0530864	RFK|ENPP1	http://www.genome.jp/kegg-bin/show_pathway?hsa00740/hsa:5167%09red/hsa:55312%09red
Transcriptional misregulation in cancer	KEGG PATHWAY	hsa05202	8	186	0.00960578	0.0538959	WT1|GADD45B|GADD45G|IL6|HIST1H3C|CDKN1A|IL1R2|FLT1	http://www.genome.jp/kegg-bin/show_pathway?hsa05202/hsa:3569%09red/hsa:1026%09red/hsa:8352%09red/hsa:2321%09red/hsa:7490%09red/hsa:4616%09red/hsa:10912%09red/hsa:7850%09red
Glycosphingolipid biosynthesis - lacto and neolacto series	KEGG PATHWAY	hsa00601	3	27	0.0102436	0.0564605	B3GALT5|FUT2|FUT1	http://www.genome.jp/kegg-bin/show_pathway?hsa00601/hsa:2523%09red/hsa:10317%09red/hsa:2524%09red
Collecting duct acid secretion	KEGG PATHWAY	hsa04966	3	27	0.0102436	0.0564605	ATP6V0C|CLCNKB|ATP6V0A2	http://www.genome.jp/kegg-bin/show_pathway?hsa04966/hsa:23545%09red/hsa:527%09red/hsa:1188%09red
Serotonergic synapse	KEGG PATHWAY	hsa04726	6	115	0.0102727	0.0565378	GNAS|GNG10|PRKACB|ITPR2|ITPR3|ITPR1	http://www.genome.jp/kegg-bin/show_pathway?hsa04726/hsa:3708%09red/hsa:3709%09red/hsa:2790%09red/hsa:2778%09red/hsa:3710%09red/hsa:5567%09red
Ras signaling pathway	KEGG PATHWAY	hsa04014	9	232	0.0114516	0.0599451	PLD1|GNG10|CHUK|INS|NF1|PRKACB|BDNF|MAPK9|FLT1	http://www.genome.jp/kegg-bin/show_pathway?hsa04014/hsa:5337%09red/hsa:2790%09red/hsa:4763%09red/hsa:2321%09red/hsa:1147%09red/hsa:5567%09red/hsa:5601%09red/hsa:3630%09red/hsa:627%09red
Calcium signaling pathway	KEGG PATHWAY	hsa04020	8	193	0.0117184	0.0611708	ERBB2|GNAS|RYR2|PRKACB|ITPR2|ITPR3|ITPR1|P2RX6	http://www.genome.jp/kegg-bin/show_pathway?hsa04020/hsa:3708%09red/hsa:3709%09red/hsa:2778%09red/hsa:3710%09red/hsa:2064%09red/hsa:5567%09red/hsa:6262%09red/hsa:9127%09red
Hepatitis C	KEGG PATHWAY	hsa05160	7	155	0.0118129	0.0614928	CDKN1A|CHUK|RB1|IFNB1|IFNA21|OCLN|APAF1	http://www.genome.jp/kegg-bin/show_pathway?hsa05160/hsa:1026%09red/hsa:317%09red/hsa:5925%09red/hsa:3456%09red/hsa:3452%09red/hsa:1147%09red/hsa:100506658%09red
Sphingolipid signaling pathway	KEGG PATHWAY	hsa04071	6	119	0.0119287	0.0620092	PLD1|ROCK1|MAP3K5|NSMAF|MAPK9|PPP2R5C	http://www.genome.jp/kegg-bin/show_pathway?hsa04071/hsa:5337%09red/hsa:8439%09red/hsa:5527%09red/hsa:6093%09red/hsa:4217%09red/hsa:5601%09red
Pathogenic Escherichia coli infection	KEGG PATHWAY	hsa05130	4	55	0.0121275	0.0621624	OCLN|TUBA1C|ARPC1A|ROCK1	http://www.genome.jp/kegg-bin/show_pathway?hsa05130/hsa:6093%09red/hsa:10552%09red/hsa:84790%09red/hsa:100506658%09red
Regulation of lipolysis in adipocytes	KEGG PATHWAY	hsa04923	4	55	0.0121275	0.0621624	GNAS|PDE3B|INS|PRKACB	http://www.genome.jp/kegg-bin/show_pathway?hsa04923/hsa:3630%09red/hsa:5567%09red/hsa:2778%09red/hsa:5140%09red
Legionellosis	KEGG PATHWAY	hsa05134	4	55	0.0121275	0.0621624	IL6|CLK1|CXCL2|APAF1	http://www.genome.jp/kegg-bin/show_pathway?hsa05134/hsa:3569%09red/hsa:317%09red/hsa:1195%09red/hsa:2920%09red
Fatty acid metabolism	KEGG PATHWAY	hsa01212	4	57	0.0135837	0.0658626	CBR4|ELOVL2|ACADM|ACSL4	http://www.genome.jp/kegg-bin/show_pathway?hsa01212/hsa:84869%09red/hsa:2182%09red/hsa:34%09red/hsa:54898%09red
Pyrimidine metabolism	KEGG PATHWAY	hsa00240	4	57	0.0135837	0.0658626	NME4|ENPP1|DCK|DPYD	http://www.genome.jp/kegg-bin/show_pathway?hsa00240/hsa:4833%09red/hsa:1806%09red/hsa:1633%09red/hsa:5167%09red
Focal adhesion	KEGG PATHWAY	hsa04510	8	199	0.0137859	0.0666706	ERBB2|TNN|FN1|ACTN4|CAV1|ROCK1|MAPK9|FLT1	http://www.genome.jp/kegg-bin/show_pathway?hsa04510/hsa:63923%09red/hsa:6093%09red/hsa:2321%09red/hsa:2335%09red/hsa:2064%09red/hsa:81%09red/hsa:5601%09red/hsa:857%09red
GABAergic synapse	KEGG PATHWAY	hsa04727	5	89	0.0140566	0.0677175	GABRG2|GLS|GNG10|ABAT|PRKACB	http://www.genome.jp/kegg-bin/show_pathway?hsa04727/hsa:2790%09red/hsa:5567%09red/hsa:18%09red/hsa:27165%09red/hsa:2566%09red
Platelet activation	KEGG PATHWAY	hsa04611	6	124	0.014252	0.0683533	GNAS|ROCK1|PRKACB|ITPR2|ITPR3|ITPR1	http://www.genome.jp/kegg-bin/show_pathway?hsa04611/hsa:3708%09red/hsa:3709%09red/hsa:6093%09red/hsa:2778%09red/hsa:3710%09red/hsa:5567%09red
Endometrial cancer	KEGG PATHWAY	hsa05213	4	58	0.0143517	0.0683533	ERBB2|GADD45B|CDKN1A|GADD45G	http://www.genome.jp/kegg-bin/show_pathway?hsa05213/hsa:1026%09red/hsa:10912%09red/hsa:2064%09red/hsa:4616%09red
Antifolate resistance	KEGG PATHWAY	hsa01523	3	31	0.0144439	0.0683533	IL6|GGH|CHUK	http://www.genome.jp/kegg-bin/show_pathway?hsa01523/hsa:3569%09red/hsa:1147%09red/hsa:8836%09red
Jak-STAT signaling pathway	KEGG PATHWAY	hsa04630	7	162	0.0146185	0.0690053	GH1|IL10|IL11|CDKN1A|IFNB1|IL6|IFNA21	http://www.genome.jp/kegg-bin/show_pathway?hsa04630/hsa:3569%09red/hsa:3586%09red/hsa:1026%09red/hsa:3456%09red/hsa:3589%09red/hsa:3452%09red/hsa:2688%09red
Hypertrophic cardiomyopathy (HCM)	KEGG PATHWAY	hsa05410	5	90	0.0146589	0.0691088	IL6|ACTC1|RYR2|CACNG1|CACNB2	http://www.genome.jp/kegg-bin/show_pathway?hsa05410/hsa:786%09red/hsa:3569%09red/hsa:6262%09red/hsa:70%09red/hsa:783%09red
Morphine addiction	KEGG PATHWAY	hsa05032	5	91	0.0152782	0.071489	GABRG2|GNAS|PDE3B|GNG10|PRKACB	http://www.genome.jp/kegg-bin/show_pathway?hsa05032/hsa:2790%09red/hsa:5567%09red/hsa:2778%09red/hsa:5140%09red/hsa:2566%09red
Long-term depression	KEGG PATHWAY	hsa04730	4	60	0.0159686	0.072546	ITPR2|ITPR3|ITPR1|GNAS	http://www.genome.jp/kegg-bin/show_pathway?hsa04730/hsa:3708%09red/hsa:3709%09red/hsa:2778%09red/hsa:3710%09red
Osteoclast differentiation	KEGG PATHWAY	hsa04380	6	128	0.0163243	0.0739824	TAB2|CHUK|IFNB1|FCGR3B|IL1A|MAPK9	http://www.genome.jp/kegg-bin/show_pathway?hsa04380/hsa:3552%09red/hsa:23118%09red/hsa:3456%09red/hsa:1147%09red/hsa:2215%09red/hsa:5601%09red
Autophagy - animal	KEGG PATHWAY	hsa04140	6	128	0.0163243	0.0739824	ITPR1|INS|LAMP2|PRKACB|RB1CC1|MAPK9	http://www.genome.jp/kegg-bin/show_pathway?hsa04140/hsa:3708%09red/hsa:5601%09red/hsa:3630%09red/hsa:3920%09red/hsa:5567%09red/hsa:9821%09red
beta-Alanine metabolism	KEGG PATHWAY	hsa00410	3	33	0.0168577	0.0756466	ALDH9A1|ABAT|DPYD	http://www.genome.jp/kegg-bin/show_pathway?hsa00410/hsa:1806%09red/hsa:18%09red/hsa:223%09red
Fc gamma R-mediated phagocytosis	KEGG PATHWAY	hsa04666	5	94	0.0172403	0.0771081	ARPC1A|PPAP2C|PLD1|PPAP2A|FCGR3B	http://www.genome.jp/kegg-bin/show_pathway?hsa04666/hsa:5337%09red/hsa:10552%09red/hsa:2215%09red/hsa:8612%09red/hsa:8611%09red
Hepatocellular carcinoma	KEGG PATHWAY	hsa05225	7	168	0.0173767	0.0775332	GADD45B|RB1|GADD45G|MGST3|ACTL6A|CDKN1A|TXNRD1	http://www.genome.jp/kegg-bin/show_pathway?hsa05225/hsa:1026%09red/hsa:5925%09red/hsa:7296%09red/hsa:86%09red/hsa:4259%09red/hsa:4616%09red/hsa:10912%09red
Basal cell carcinoma	KEGG PATHWAY	hsa05217	4	63	0.0186009	0.0790431	GADD45B|PTCH1|CDKN1A|GADD45G	http://www.genome.jp/kegg-bin/show_pathway?hsa05217/hsa:1026%09red/hsa:10912%09red/hsa:4616%09red/hsa:5727%09red
Cytosolic DNA-sensing pathway	KEGG PATHWAY	hsa04623	4	63	0.0186009	0.0790431	IL6|IFNA21|CHUK|IFNB1	http://www.genome.jp/kegg-bin/show_pathway?hsa04623/hsa:3569%09red/hsa:3456%09red/hsa:3452%09red/hsa:1147%09red
Hematopoietic cell lineage	KEGG PATHWAY	hsa04640	5	97	0.0193624	0.0820003	IL6|IL11|CD3D|IL1R2|IL1A	http://www.genome.jp/kegg-bin/show_pathway?hsa04640/hsa:3569%09red/hsa:3589%09red/hsa:7850%09red/hsa:915%09red/hsa:3552%09red
Prion diseases	KEGG PATHWAY	hsa05020	3	35	0.0194831	0.0820795	IL6|IL1A|PRKACB	http://www.genome.jp/kegg-bin/show_pathway?hsa05020/hsa:5567%09red/hsa:3552%09red/hsa:3569%09red
Regulation of actin cytoskeleton	KEGG PATHWAY	hsa04810	8	214	0.0201012	0.0843666	FN1|ACTN4|ARPC1A|ROCK1|INS|INSRR|IQGAP1|IQGAP2	http://www.genome.jp/kegg-bin/show_pathway?hsa04810/hsa:6093%09red/hsa:10788%09red/hsa:8826%09red/hsa:2335%09red/hsa:3630%09red/hsa:10552%09red/hsa:81%09red/hsa:3645%09red
Choline metabolism in cancer	KEGG PATHWAY	hsa05231	5	99	0.0208683	0.0859738	LYPLA1|MAPK9|PPAP2C|PLD1|PPAP2A	http://www.genome.jp/kegg-bin/show_pathway?hsa05231/hsa:5337%09red/hsa:10434%09red/hsa:8612%09red/hsa:8611%09red/hsa:5601%09red
AGE-RAGE signaling pathway in diabetic complications	KEGG PATHWAY	hsa04933	5	100	0.021649	0.0881963	IL6|IL1A|MAPK9|FN1|ICAM1	http://www.genome.jp/kegg-bin/show_pathway?hsa04933/hsa:3569%09red/hsa:2335%09red/hsa:5601%09red/hsa:3552%09red/hsa:3383%09red
Viral protein interaction with cytokine and cytokine receptor	KEGG PATHWAY	hsa04061	5	100	0.021649	0.0881963	IL6|IL10|XCL1|CXCL2|TNFSF10	http://www.genome.jp/kegg-bin/show_pathway?hsa04061/hsa:3569%09red/hsa:8743%09red/hsa:6375%09red/hsa:3586%09red/hsa:2920%09red
NF-kappa B signaling pathway	KEGG PATHWAY	hsa04064	5	100	0.021649	0.0881963	TAB2|GADD45B|CXCL2|CHUK|ICAM1	http://www.genome.jp/kegg-bin/show_pathway?hsa04064/hsa:1147%09red/hsa:2920%09red/hsa:4616%09red/hsa:23118%09red/hsa:3383%09red
Thyroid cancer	KEGG PATHWAY	hsa05216	3	37	0.0223212	0.0904431	GADD45B|CDKN1A|GADD45G	http://www.genome.jp/kegg-bin/show_pathway?hsa05216/hsa:1026%09red/hsa:10912%09red/hsa:4616%09red
African trypanosomiasis	KEGG PATHWAY	hsa05143	3	37	0.0223212	0.0904431	IL6|IL10|ICAM1	http://www.genome.jp/kegg-bin/show_pathway?hsa05143/hsa:3569%09red/hsa:3586%09red/hsa:3383%09red
Estrogen signaling pathway	KEGG PATHWAY	hsa04915	6	138	0.0223931	0.0906362	GNAS|KRT14|PRKACB|ITPR2|ITPR3|ITPR1	http://www.genome.jp/kegg-bin/show_pathway?hsa04915/hsa:3708%09red/hsa:3709%09red/hsa:3861%09red/hsa:2778%09red/hsa:3710%09red/hsa:5567%09red
Long-term potentiation	KEGG PATHWAY	hsa04720	4	67	0.0225063	0.0908005	ITPR2|ITPR3|ITPR1|PRKACB	http://www.genome.jp/kegg-bin/show_pathway?hsa04720/hsa:3708%09red/hsa:5567%09red/hsa:3710%09red/hsa:3709%09red
Herpes simplex virus 1 infection	KEGG PATHWAY	hsa05168	14	492	0.0227835	0.0918198	ZNF337|SRSF1|TAB2|HLA-F|IFNB1|IL6|ZNF468|IFNA21|ZNF33B|CHUK|ZNF43|ZNF107|SRPK1|APAF1	http://www.genome.jp/kegg-bin/show_pathway?hsa05168/hsa:3569%09red/hsa:317%09red/hsa:388561%09red/hsa:23118%09red/hsa:3456%09red/hsa:26152%09red/hsa:6426%09red/hsa:3452%09red/hsa:1147%09red/hsa:6732%09red/hsa:51427%09red/hsa:7594%09red/hsa:7582%09red/hsa:3134%09red
Adipocytokine signaling pathway	KEGG PATHWAY	hsa04920	4	69	0.0246323	0.0959686	MAPK9|CHUK|AGRP|ACSL4	http://www.genome.jp/kegg-bin/show_pathway?hsa04920/hsa:181%09red/hsa:2182%09red/hsa:5601%09red/hsa:1147%09red
Th17 cell differentiation	KEGG PATHWAY	hsa04659	5	107	0.0276471	0.103003	IL6|AHR|MAPK9|CD3D|CHUK	http://www.genome.jp/kegg-bin/show_pathway?hsa04659/hsa:3569%09red/hsa:1147%09red/hsa:5601%09red/hsa:915%09red/hsa:196%09red
Adherens junction	KEGG PATHWAY	hsa04520	4	72	0.0280414	0.103956	ERBB2|PTPRM|IQGAP1|ACTN4	http://www.genome.jp/kegg-bin/show_pathway?hsa04520/hsa:8826%09red/hsa:2064%09red/hsa:81%09red/hsa:5797%09red
Bile secretion	KEGG PATHWAY	hsa04976	4	72	0.0280414	0.103956	ABCB11|GNAS|FXYD2|PRKACB	http://www.genome.jp/kegg-bin/show_pathway?hsa04976/hsa:5567%09red/hsa:2778%09red/hsa:486%09red/hsa:8647%09red
Melanoma	KEGG PATHWAY	hsa05218	4	72	0.0280414	0.103956	GADD45B|CDKN1A|RB1|GADD45G	http://www.genome.jp/kegg-bin/show_pathway?hsa05218/hsa:1026%09red/hsa:10912%09red/hsa:5925%09red/hsa:4616%09red
p53 signaling pathway	KEGG PATHWAY	hsa04115	4	72	0.0280414	0.103956	GADD45B|CDKN1A|APAF1|GADD45G	http://www.genome.jp/kegg-bin/show_pathway?hsa04115/hsa:1026%09red/hsa:10912%09red/hsa:317%09red/hsa:4616%09red
Cell adhesion molecules (CAMs)	KEGG PATHWAY	hsa04514	6	146	0.0282226	0.104421	HLA-F|ICAM1|OCLN|PTPRM|CDH2|CDH4	http://www.genome.jp/kegg-bin/show_pathway?hsa04514/hsa:3383%09red/hsa:100506658%09red/hsa:1002%09red/hsa:1000%09red/hsa:5797%09red/hsa:3134%09red
Insulin resistance	KEGG PATHWAY	hsa04931	5	108	0.0285816	0.105221	IL6|OGT|MAPK9|GYS2|INS	http://www.genome.jp/kegg-bin/show_pathway?hsa04931/hsa:3630%09red/hsa:3569%09red/hsa:2998%09red/hsa:8473%09red/hsa:5601%09red
Graft-versus-host disease	KEGG PATHWAY	hsa05332	3	41	0.0286355	0.105221	IL6|IL1A|HLA-F	http://www.genome.jp/kegg-bin/show_pathway?hsa05332/hsa:3569%09red/hsa:3552%09red/hsa:3134%09red
Bladder cancer	KEGG PATHWAY	hsa05219	3	41	0.0286355	0.105221	ERBB2|CDKN1A|RB1	http://www.genome.jp/kegg-bin/show_pathway?hsa05219/hsa:1026%09red/hsa:2064%09red/hsa:5925%09red
Phospholipase D signaling pathway	KEGG PATHWAY	hsa04072	6	148	0.0298222	0.106451	PPAP2C|PLD1|PPAP2A|GNAS|INS|DNM1	http://www.genome.jp/kegg-bin/show_pathway?hsa04072/hsa:5337%09red/hsa:3630%09red/hsa:2778%09red/hsa:1759%09red/hsa:8612%09red/hsa:8611%09red
Leishmaniasis	KEGG PATHWAY	hsa05140	4	74	0.0304624	0.107812	IL10|IL1A|TAB2|FCGR3B	http://www.genome.jp/kegg-bin/show_pathway?hsa05140/hsa:3586%09red/hsa:3552%09red/hsa:2215%09red/hsa:23118%09red
Inositol phosphate metabolism	KEGG PATHWAY	hsa00562	4	74	0.0304624	0.107812	MTM1|PIK3C2A|CDIPT|IMPA1	http://www.genome.jp/kegg-bin/show_pathway?hsa00562/hsa:4534%09red/hsa:10423%09red/hsa:3612%09red/hsa:5286%09red
Glioma	KEGG PATHWAY	hsa05214	4	75	0.0317176	0.111622	GADD45B|CDKN1A|RB1|GADD45G	http://www.genome.jp/kegg-bin/show_pathway?hsa05214/hsa:1026%09red/hsa:10912%09red/hsa:5925%09red/hsa:4616%09red
Biosynthesis of amino acids	KEGG PATHWAY	hsa01230	4	75	0.0317176	0.111622	CBS|IDH1|PRPS2|MAT2A	http://www.genome.jp/kegg-bin/show_pathway?hsa01230/hsa:102724560%09red/hsa:4144%09red/hsa:5634%09red/hsa:3417%09red
Type I diabetes mellitus	KEGG PATHWAY	hsa04940	3	43	0.0321103	0.112524	IL1A|HLA-F|INS	http://www.genome.jp/kegg-bin/show_pathway?hsa04940/hsa:3630%09red/hsa:3552%09red/hsa:3134%09red
Selenocompound metabolism	KEGG PATHWAY	hsa00450	2	17	0.0327844	0.112524	SEPHS2|TXNRD1	http://www.genome.jp/kegg-bin/show_pathway?hsa00450/hsa:7296%09red/hsa:22928%09red
Pertussis	KEGG PATHWAY	hsa05133	4	76	0.0330029	0.112757	IL6|IL1A|MAPK9|IL10	http://www.genome.jp/kegg-bin/show_pathway?hsa05133/hsa:3569%09red/hsa:3552%09red/hsa:3586%09red/hsa:5601%09red
Vasopressin-regulated water reabsorption	KEGG PATHWAY	hsa04962	3	44	0.0339264	0.115282	GNAS|DYNC1I2|PRKACB	http://www.genome.jp/kegg-bin/show_pathway?hsa04962/hsa:5567%09red/hsa:2778%09red/hsa:1781%09red
Synaptic vesicle cycle	KEGG PATHWAY	hsa04721	4	78	0.0356635	0.119215	ATP6V0C|DNM1|SLC1A1|ATP6V0A2	http://www.genome.jp/kegg-bin/show_pathway?hsa04721/hsa:1759%09red/hsa:23545%09red/hsa:6505%09red/hsa:527%09red
Fatty acid biosynthesis	KEGG PATHWAY	hsa00061	2	18	0.0360699	0.119215	CBR4|ACSL4	http://www.genome.jp/kegg-bin/show_pathway?hsa00061/hsa:84869%09red/hsa:2182%09red
Drug metabolism - other enzymes	KEGG PATHWAY	hsa00983	4	79	0.0370389	0.121881	NME4|MGST3|HPRT1|DPYD	http://www.genome.jp/kegg-bin/show_pathway?hsa00983/hsa:4833%09red/hsa:4259%09red/hsa:1806%09red/hsa:3251%09red
Complement and coagulation cascades	KEGG PATHWAY	hsa04610	4	79	0.0370389	0.121881	F8|PROC|F5|CFH	http://www.genome.jp/kegg-bin/show_pathway?hsa04610/hsa:5624%09red/hsa:3075%09red/hsa:2153%09red/hsa:2157%09red
EGFR tyrosine kinase inhibitor resistance	KEGG PATHWAY	hsa01521	4	79	0.0370389	0.121881	IL6|EIF4E|ERBB2|NF1	http://www.genome.jp/kegg-bin/show_pathway?hsa01521/hsa:3569%09red/hsa:2064%09red/hsa:4763%09red/hsa:1977%09red
Glycosaminoglycan degradation	KEGG PATHWAY	hsa00531	2	19	0.0394763	0.126893	HYAL2|IDUA	http://www.genome.jp/kegg-bin/show_pathway?hsa00531/hsa:3425%09red/hsa:8692%09red
Ether lipid metabolism	KEGG PATHWAY	hsa00565	3	47	0.0396872	0.127352	PPAP2C|PLD1|PPAP2A	http://www.genome.jp/kegg-bin/show_pathway?hsa00565/hsa:5337%09red/hsa:8612%09red/hsa:8611%09red
Wnt signaling pathway	KEGG PATHWAY	hsa04310	6	160	0.0406654	0.13038	FBXW11|TBL1X|PSEN1|PRKACB|CTBP1|MAPK9	http://www.genome.jp/kegg-bin/show_pathway?hsa04310/hsa:5601%09red/hsa:5567%09red/hsa:5663%09red/hsa:6907%09red/hsa:1487%09red/hsa:23291%09red
Valine, leucine and isoleucine degradation	KEGG PATHWAY	hsa00280	3	48	0.0417104	0.132934	ALDH9A1|ABAT|ACADM	http://www.genome.jp/kegg-bin/show_pathway?hsa00280/hsa:18%09red/hsa:34%09red/hsa:223%09red
Necroptosis	KEGG PATHWAY	hsa04217	6	162	0.0426853	0.134637	TNFSF10|H2AFX|IFNB1|IFNA21|IL1A|MAPK9	http://www.genome.jp/kegg-bin/show_pathway?hsa04217/hsa:3552%09red/hsa:3456%09red/hsa:3452%09red/hsa:3014%09red/hsa:5601%09red/hsa:8743%09red
Cocaine addiction	KEGG PATHWAY	hsa05030	3	49	0.0437847	0.136413	BDNF|GNAS|PRKACB	http://www.genome.jp/kegg-bin/show_pathway?hsa05030/hsa:5567%09red/hsa:2778%09red/hsa:627%09red
Arginine and proline metabolism	KEGG PATHWAY	hsa00330	3	50	0.0459094	0.142372	CKM|OAT|ALDH9A1	http://www.genome.jp/kegg-bin/show_pathway?hsa00330/hsa:4942%09red/hsa:1158%09red/hsa:223%09red
Colorectal cancer	KEGG PATHWAY	hsa05210	4	86	0.0475118	0.145248	GADD45B|MAPK9|CDKN1A|GADD45G	http://www.genome.jp/kegg-bin/show_pathway?hsa05210/hsa:1026%09red/hsa:10912%09red/hsa:4616%09red/hsa:5601%09red
Longevity regulating pathway	KEGG PATHWAY	hsa04211	4	89	0.0524517	0.157145	EIF4E|RB1CC1|INS|PRKACB	http://www.genome.jp/kegg-bin/show_pathway?hsa04211/hsa:3630%09red/hsa:5567%09red/hsa:9821%09red/hsa:1977%09red
Mineral absorption	KEGG PATHWAY	hsa04978	3	53	0.0525828	0.157287	TF|HEPH|FXYD2	http://www.genome.jp/kegg-bin/show_pathway?hsa04978/hsa:7018%09red/hsa:9843%09red/hsa:486%09red
Autoimmune thyroid disease	KEGG PATHWAY	hsa05320	3	53	0.0525828	0.157287	IL10|IFNA21|HLA-F	http://www.genome.jp/kegg-bin/show_pathway?hsa05320/hsa:3586%09red/hsa:3452%09red/hsa:3134%09red
Mismatch repair	KEGG PATHWAY	hsa03430	2	23	0.0542248	0.160153	PCNA|RFC3	http://www.genome.jp/kegg-bin/show_pathway?hsa03430/hsa:5111%09red/hsa:5983%09red
Proximal tubule bicarbonate reclamation	KEGG PATHWAY	hsa04964	2	23	0.0542248	0.160153	GLS|FXYD2	http://www.genome.jp/kegg-bin/show_pathway?hsa04964/hsa:486%09red/hsa:27165%09red
Glutathione metabolism	KEGG PATHWAY	hsa00480	3	56	0.059695	0.171446	MGST3|IDH1|GCLC	http://www.genome.jp/kegg-bin/show_pathway?hsa00480/hsa:2729%09red/hsa:4259%09red/hsa:3417%09red
TGF-beta signaling pathway	KEGG PATHWAY	hsa04350	4	94	0.0612808	0.175458	ROCK1|ACVR1|TGIF2|INHBE	http://www.genome.jp/kegg-bin/show_pathway?hsa04350/hsa:6093%09red/hsa:60436%09red/hsa:90%09red/hsa:83729%09red
Glycosylphosphatidylinositol (GPI)-anchor biosynthesis	KEGG PATHWAY	hsa00563	2	25	0.0622154	0.175458	PIGK|GPAA1	http://www.genome.jp/kegg-bin/show_pathway?hsa00563/hsa:10026%09red/hsa:8733%09red
Alcoholism	KEGG PATHWAY	hsa05034	6	180	0.0636842	0.179196	H2AFX|GNAS|HIST1H4J|GNG10|HIST1H3C|BDNF	http://www.genome.jp/kegg-bin/show_pathway?hsa05034/hsa:2790%09red/hsa:2778%09red/hsa:3014%09red/hsa:8352%09red/hsa:8363%09red/hsa:627%09red
Maturity onset diabetes of the young	KEGG PATHWAY	hsa04950	2	26	0.0663511	0.183802	NR5A2|INS	http://www.genome.jp/kegg-bin/show_pathway?hsa04950/hsa:3630%09red/hsa:2494%09red
Viral myocarditis	KEGG PATHWAY	hsa05416	3	60	0.0698366	0.191757	HLA-F|ICAM1|CAV1	http://www.genome.jp/kegg-bin/show_pathway?hsa05416/hsa:3134%09red/hsa:857%09red/hsa:3383%09red
Ascorbate and aldarate metabolism	KEGG PATHWAY	hsa00053	2	27	0.0705755	0.192097	UGDH|ALDH9A1	http://www.genome.jp/kegg-bin/show_pathway?hsa00053/hsa:223%09red/hsa:7358%09red
Glycerolipid metabolism	KEGG PATHWAY	hsa00561	3	61	0.0724859	0.196582	PPAP2C|ALDH9A1|PPAP2A	http://www.genome.jp/kegg-bin/show_pathway?hsa00561/hsa:8611%09red/hsa:8612%09red/hsa:223%09red
Butanoate metabolism	KEGG PATHWAY	hsa00650	2	28	0.0748849	0.200764	ALDH5A1|ABAT	http://www.genome.jp/kegg-bin/show_pathway?hsa00650/hsa:7915%09red/hsa:18%09red
Chemokine signaling pathway	KEGG PATHWAY	hsa04062	6	190	0.0775671	0.201282	CXCL2|GNG10|CHUK|ROCK1|XCL1|PRKACB	http://www.genome.jp/kegg-bin/show_pathway?hsa04062/hsa:2920%09red/hsa:2790%09red/hsa:1147%09red/hsa:6093%09red/hsa:5567%09red/hsa:6375%09red
T cell receptor signaling pathway	KEGG PATHWAY	hsa04660	4	103	0.0790093	0.201282	IL10|MAPK9|CD3D|CHUK	http://www.genome.jp/kegg-bin/show_pathway?hsa04660/hsa:3586%09red/hsa:5601%09red/hsa:915%09red/hsa:1147%09red
Breast cancer	KEGG PATHWAY	hsa05224	5	147	0.0810057	0.201282	ERBB2|GADD45B|CDKN1A|RB1|GADD45G	http://www.genome.jp/kegg-bin/show_pathway?hsa05224/hsa:2064%09red/hsa:1026%09red/hsa:10912%09red/hsa:5925%09red/hsa:4616%09red
Inflammatory bowel disease (IBD)	KEGG PATHWAY	hsa05321	3	65	0.0835201	0.201282	IL6|IL1A|IL10	http://www.genome.jp/kegg-bin/show_pathway?hsa05321/hsa:3569%09red/hsa:3552%09red/hsa:3586%09red
Citrate cycle (TCA cycle)	KEGG PATHWAY	hsa00020	2	30	0.0837449	0.201282	IDH1|SDHD	http://www.genome.jp/kegg-bin/show_pathway?hsa00020/hsa:6392%09red/hsa:3417%09red
Gastric cancer	KEGG PATHWAY	hsa05226	5	149	0.0845386	0.201282	ERBB2|GADD45B|CDKN1A|RB1|GADD45G	http://www.genome.jp/kegg-bin/show_pathway?hsa05226/hsa:2064%09red/hsa:1026%09red/hsa:10912%09red/hsa:5925%09red/hsa:4616%09red
D-Glutamine and D-glutamate metabolism	KEGG PATHWAY	hsa00471	1	5	0.0871612	0.201282	GLS	http://www.genome.jp/kegg-bin/show_pathway?hsa00471/hsa:27165%09red
Asthma	KEGG PATHWAY	hsa05310	2	31	0.0882887	0.202389	IL10|EPX	http://www.genome.jp/kegg-bin/show_pathway?hsa05310/hsa:8288%09red/hsa:3586%09red
Retinol metabolism	KEGG PATHWAY	hsa00830	3	67	0.0892907	0.204436	ADH5|RDH11|ADH1A	http://www.genome.jp/kegg-bin/show_pathway?hsa00830/hsa:51109%09red/hsa:128%09red/hsa:124%09red
Glycolysis / Gluconeogenesis	KEGG PATHWAY	hsa00010	3	68	0.0922371	0.209349	ADH5|ALDH9A1|ADH1A	http://www.genome.jp/kegg-bin/show_pathway?hsa00010/hsa:128%09red/hsa:124%09red/hsa:223%09red
Central carbon metabolism in cancer	KEGG PATHWAY	hsa05230	3	69	0.0952233	0.209349	ERBB2|IDH1|GLS	http://www.genome.jp/kegg-bin/show_pathway?hsa05230/hsa:2064%09red/hsa:27165%09red/hsa:3417%09red
Base excision repair	KEGG PATHWAY	hsa03410	2	33	0.0975876	0.209349	PCNA|UNG	http://www.genome.jp/kegg-bin/show_pathway?hsa03410/hsa:7374%09red/hsa:5111%09red
Apoptosis - multiple species	KEGG PATHWAY	hsa04215	2	33	0.0975876	0.209349	MAPK9|APAF1	http://www.genome.jp/kegg-bin/show_pathway?hsa04215/hsa:317%09red/hsa:5601%09red
Prolactin signaling pathway	KEGG PATHWAY	hsa04917	3	70	0.0982486	0.209349	CYP17A1|MAPK9|INS	http://www.genome.jp/kegg-bin/show_pathway?hsa04917/hsa:3630%09red/hsa:5601%09red/hsa:1586%09red
Leukocyte transendothelial migration	KEGG PATHWAY	hsa04670	4	112	0.098994	0.209349	OCLN|ROCK1|ICAM1|ACTN4	http://www.genome.jp/kegg-bin/show_pathway?hsa04670/hsa:6093%09red/hsa:81%09red/hsa:100506658%09red/hsa:3383%09red
Phosphonate and phosphinate metabolism	KEGG PATHWAY	hsa00440	1	6	0.100932	0.209349	PCYT2	http://www.genome.jp/kegg-bin/show_pathway?hsa00440/hsa:5833%09red
Toxoplasmosis	KEGG PATHWAY	hsa05145	4	113	0.101347	0.209594	IL10|TAB2|MAPK9|CHUK	http://www.genome.jp/kegg-bin/show_pathway?hsa05145/hsa:3586%09red/hsa:23118%09red/hsa:5601%09red/hsa:1147%09red
Drug metabolism - cytochrome P450	KEGG PATHWAY	hsa00982	3	72	0.104414	0.213499	MGST3|ADH5|ADH1A	http://www.genome.jp/kegg-bin/show_pathway?hsa00982/hsa:4259%09red/hsa:128%09red/hsa:124%09red
Carbon metabolism	KEGG PATHWAY	hsa01200	4	117	0.111013	0.215534	IDH1|PRPS2|SDHD|ADH5	http://www.genome.jp/kegg-bin/show_pathway?hsa01200/hsa:6392%09red/hsa:128%09red/hsa:5634%09red/hsa:3417%09red
Tyrosine metabolism	KEGG PATHWAY	hsa00350	2	36	0.112018	0.215534	ADH5|ADH1A	http://www.genome.jp/kegg-bin/show_pathway?hsa00350/hsa:128%09red/hsa:124%09red
Neurotrophin signaling pathway	KEGG PATHWAY	hsa04722	4	119	0.115995	0.218248	BDNF|MAPK9|PSEN1|MAP3K5	http://www.genome.jp/kegg-bin/show_pathway?hsa04722/hsa:4217%09red/hsa:5663%09red/hsa:627%09red/hsa:5601%09red
Primary immunodeficiency	KEGG PATHWAY	hsa05340	2	37	0.116944	0.218935	CD3D|UNG	http://www.genome.jp/kegg-bin/show_pathway?hsa05340/hsa:7374%09red/hsa:915%09red
Aldosterone-regulated sodium reabsorption	KEGG PATHWAY	hsa04960	2	37	0.116944	0.218935	FXYD2|INS	http://www.genome.jp/kegg-bin/show_pathway?hsa04960/hsa:3630%09red/hsa:486%09red
Metabolism of xenobiotics by cytochrome P450	KEGG PATHWAY	hsa00980	3	76	0.117184	0.219273	MGST3|ADH5|ADH1A	http://www.genome.jp/kegg-bin/show_pathway?hsa00980/hsa:4259%09red/hsa:128%09red/hsa:124%09red
Allograft rejection	KEGG PATHWAY	hsa05330	2	38	0.121924	0.224765	IL10|HLA-F	http://www.genome.jp/kegg-bin/show_pathway?hsa05330/hsa:3586%09red/hsa:3134%09red
RNA degradation	KEGG PATHWAY	hsa03018	3	79	0.127123	0.224765	PABPC1|LSM6|DCP2	http://www.genome.jp/kegg-bin/show_pathway?hsa03018/hsa:26986%09red/hsa:11157%09red/hsa:167227%09red
Glycine, serine and threonine metabolism	KEGG PATHWAY	hsa00260	2	40	0.132035	0.230707	CBS|GCAT	http://www.genome.jp/kegg-bin/show_pathway?hsa00260/hsa:102724560%09red/hsa:23464%09red
Fat digestion and absorption	KEGG PATHWAY	hsa04975	2	41	0.137159	0.234271	PPAP2C|PPAP2A	http://www.genome.jp/kegg-bin/show_pathway?hsa04975/hsa:8612%09red/hsa:8611%09red
Chemical carcinogenesis	KEGG PATHWAY	hsa05204	3	82	0.13735	0.234271	MGST3|ADH5|ADH1A	http://www.genome.jp/kegg-bin/show_pathway?hsa05204/hsa:4259%09red/hsa:128%09red/hsa:124%09red
Peroxisome	KEGG PATHWAY	hsa04146	3	83	0.140821	0.234271	IDH1|ABCD3|ACSL4	http://www.genome.jp/kegg-bin/show_pathway?hsa04146/hsa:2182%09red/hsa:5825%09red/hsa:3417%09red
Taste transduction	KEGG PATHWAY	hsa04742	3	83	0.140821	0.234271	ITPR3|HCN4|PRKACB	http://www.genome.jp/kegg-bin/show_pathway?hsa04742/hsa:5567%09red/hsa:3710%09red/hsa:10021%09red
Porphyrin and chlorophyll metabolism	KEGG PATHWAY	hsa00860	2	42	0.142327	0.234583	CPOX|HEPH	http://www.genome.jp/kegg-bin/show_pathway?hsa00860/hsa:9843%09red/hsa:1371%09red
Relaxin signaling pathway	KEGG PATHWAY	hsa04926	4	130	0.145048	0.238963	GNAS|MAPK9|GNG10|PRKACB	http://www.genome.jp/kegg-bin/show_pathway?hsa04926/hsa:2790%09red/hsa:5567%09red/hsa:2778%09red/hsa:5601%09red
ErbB signaling pathway	KEGG PATHWAY	hsa04012	3	85	0.147847	0.242474	ERBB2|CDKN1A|MAPK9	http://www.genome.jp/kegg-bin/show_pathway?hsa04012/hsa:1026%09red/hsa:2064%09red/hsa:5601%09red
ABC transporters	KEGG PATHWAY	hsa02010	2	45	0.158065	0.247981	ABCB11|ABCD3	http://www.genome.jp/kegg-bin/show_pathway?hsa02010/hsa:5825%09red/hsa:8647%09red
Type II diabetes mellitus	KEGG PATHWAY	hsa04930	2	46	0.163381	0.250372	MAPK9|INS	http://www.genome.jp/kegg-bin/show_pathway?hsa04930/hsa:3630%09red/hsa:5601%09red
Th1 and Th2 cell differentiation	KEGG PATHWAY	hsa04658	3	92	0.173278	0.257688	MAPK9|CD3D|CHUK	http://www.genome.jp/kegg-bin/show_pathway?hsa04658/hsa:5601%09red/hsa:915%09red/hsa:1147%09red
Signaling pathways regulating pluripotency of stem cells	KEGG PATHWAY	hsa04550	4	140	0.173642	0.257688	ACVR1|MYF5|POU5F1P4|INHBE	http://www.genome.jp/kegg-bin/show_pathway?hsa04550/hsa:5462%09red/hsa:83729%09red/hsa:90%09red/hsa:4617%09red
Amino sugar and nucleotide sugar metabolism	KEGG PATHWAY	hsa00520	2	48	0.174105	0.257688	UGDH|FPGT	http://www.genome.jp/kegg-bin/show_pathway?hsa00520/hsa:8790%09red/hsa:7358%09red
Intestinal immune network for IgA production	KEGG PATHWAY	hsa04672	2	49	0.179509	0.257777	IL6|IL10	http://www.genome.jp/kegg-bin/show_pathway?hsa04672/hsa:3569%09red/hsa:3586%09red
MicroRNAs in cancer	KEGG PATHWAY	hsa05206	7	299	0.181905	0.261119	ERBB2|GLS|DICER1|CDKN1A|ROCK1|VIM|TNN	http://www.genome.jp/kegg-bin/show_pathway?hsa05206/hsa:1026%09red/hsa:63923%09red/hsa:23405%09red/hsa:27165%09red/hsa:6093%09red/hsa:2064%09red/hsa:7431%09red
Cholesterol metabolism	KEGG PATHWAY	hsa04979	2	50	0.184938	0.26456	ABCB11|LCAT	http://www.genome.jp/kegg-bin/show_pathway?hsa04979/hsa:3931%09red/hsa:8647%09red
Amyotrophic lateral sclerosis (ALS)	KEGG PATHWAY	hsa05014	2	51	0.19039	0.264919	APAF1|MAP3K5	http://www.genome.jp/kegg-bin/show_pathway?hsa05014/hsa:4217%09red/hsa:317%09red
Fanconi anemia pathway	KEGG PATHWAY	hsa03460	2	54	0.206866	0.277599	USP1|REV3L	http://www.genome.jp/kegg-bin/show_pathway?hsa03460/hsa:5980%09red/hsa:7398%09red
mTOR signaling pathway	KEGG PATHWAY	hsa04150	4	153	0.213367	0.281852	EIF4E|CHUK|TTI1|INS	http://www.genome.jp/kegg-bin/show_pathway?hsa04150/hsa:3630%09red/hsa:9675%09red/hsa:1977%09red/hsa:1147%09red
Ribosome	KEGG PATHWAY	hsa03010	4	153	0.213367	0.281852	RPS9|RPS4Y1|RPL19|RPL8	http://www.genome.jp/kegg-bin/show_pathway?hsa03010/hsa:6203%09red/hsa:6132%09red/hsa:6192%09red/hsa:6143%09red
2-Oxocarboxylic acid metabolism	KEGG PATHWAY	hsa01210	1	18	0.250864	0.307368	IDH1	http://www.genome.jp/kegg-bin/show_pathway?hsa01210/hsa:3417%09red
Longevity regulating pathway - multiple species	KEGG PATHWAY	hsa04213	2	62	0.251374	0.307691	INS|PRKACB	http://www.genome.jp/kegg-bin/show_pathway?hsa04213/hsa:3630%09red/hsa:5567%09red
Glycosaminoglycan biosynthesis - chondroitin sulfate / dermatan sulfate	KEGG PATHWAY	hsa00532	1	20	0.273303	0.325291	CHSY1	http://www.genome.jp/kegg-bin/show_pathway?hsa00532/hsa:22856%09red
AMPK signaling pathway	KEGG PATHWAY	hsa04152	3	120	0.283849	0.332848	GYS2|INS|PPP2R5C	http://www.genome.jp/kegg-bin/show_pathway?hsa04152/hsa:3630%09red/hsa:2998%09red/hsa:5527%09red
Arginine biosynthesis	KEGG PATHWAY	hsa00220	1	21	0.28427	0.332848	GLS	http://www.genome.jp/kegg-bin/show_pathway?hsa00220/hsa:27165%09red
Amphetamine addiction	KEGG PATHWAY	hsa05031	2	68	0.284937	0.333315	GNAS|PRKACB	http://www.genome.jp/kegg-bin/show_pathway?hsa05031/hsa:5567%09red/hsa:2778%09red
Terpenoid backbone biosynthesis	KEGG PATHWAY	hsa00900	1	22	0.295072	0.341547	GGPS1	http://www.genome.jp/kegg-bin/show_pathway?hsa00900/hsa:9453%09red
Other types of O-glycan biosynthesis	KEGG PATHWAY	hsa00514	1	22	0.295072	0.341547	OGT	http://www.genome.jp/kegg-bin/show_pathway?hsa00514/hsa:8473%09red
Axon guidance	KEGG PATHWAY	hsa04360	4	181	0.305458	0.349544	EPHA5|PTCH1|EPHB6|ROCK1	http://www.genome.jp/kegg-bin/show_pathway?hsa04360/hsa:6093%09red/hsa:2051%09red/hsa:2044%09red/hsa:5727%09red
Mannose type O-glycan biosynthesis	KEGG PATHWAY	hsa00515	1	23	0.305711	0.349544	FKTN	http://www.genome.jp/kegg-bin/show_pathway?hsa00515/hsa:2218%09red
Histidine metabolism	KEGG PATHWAY	hsa00340	1	23	0.305711	0.349544	ALDH9A1	http://www.genome.jp/kegg-bin/show_pathway?hsa00340/hsa:223%09red
PPAR signaling pathway	KEGG PATHWAY	hsa03320	2	76	0.329406	0.371536	ACADM|ACSL4	http://www.genome.jp/kegg-bin/show_pathway?hsa03320/hsa:34%09red/hsa:2182%09red
Antigen processing and presentation	KEGG PATHWAY	hsa04612	2	77	0.334919	0.376674	CTSS|HLA-F	http://www.genome.jp/kegg-bin/show_pathway?hsa04612/hsa:1520%09red/hsa:3134%09red
Folate biosynthesis	KEGG PATHWAY	hsa00790	1	26	0.336675	0.376674	GGH	http://www.genome.jp/kegg-bin/show_pathway?hsa00790/hsa:8836%09red
Biosynthesis of unsaturated fatty acids	KEGG PATHWAY	hsa01040	1	27	0.346687	0.383639	ELOVL2	http://www.genome.jp/kegg-bin/show_pathway?hsa01040/hsa:54898%09red
Fatty acid elongation	KEGG PATHWAY	hsa00062	1	27	0.346687	0.383639	ELOVL2	http://www.genome.jp/kegg-bin/show_pathway?hsa00062/hsa:54898%09red
Phototransduction	KEGG PATHWAY	hsa04744	1	28	0.356548	0.391849	GUCY2F	http://www.genome.jp/kegg-bin/show_pathway?hsa04744/hsa:2986%09red
B cell receptor signaling pathway	KEGG PATHWAY	hsa04662	2	82	0.362262	0.397354	CHUK|CD72	http://www.genome.jp/kegg-bin/show_pathway?hsa04662/hsa:971%09red/hsa:1147%09red
Hippo signaling pathway - multiple species	KEGG PATHWAY	hsa04392	1	29	0.366261	0.399751	TEAD3	http://www.genome.jp/kegg-bin/show_pathway?hsa04392/hsa:7005%09red
Nicotinate and nicotinamide metabolism	KEGG PATHWAY	hsa00760	1	30	0.375827	0.407345	ENPP1	http://www.genome.jp/kegg-bin/show_pathway?hsa00760/hsa:5167%09red
Pentose phosphate pathway	KEGG PATHWAY	hsa00030	1	30	0.375827	0.407345	PRPS2	http://www.genome.jp/kegg-bin/show_pathway?hsa00030/hsa:5634%09red
ECM-receptor interaction	KEGG PATHWAY	hsa04512	2	86	0.383829	0.414679	TNN|FN1	http://www.genome.jp/kegg-bin/show_pathway?hsa04512/hsa:63923%09red/hsa:2335%09red
RNA polymerase	KEGG PATHWAY	hsa03020	1	31	0.385249	0.414679	POLR2B	http://www.genome.jp/kegg-bin/show_pathway?hsa03020/hsa:5431%09red
Circadian rhythm	KEGG PATHWAY	hsa04710	1	31	0.385249	0.414679	FBXW11	http://www.genome.jp/kegg-bin/show_pathway?hsa04710/hsa:23291%09red
PD-L1 expression and PD-1 checkpoint pathway in cancer	KEGG PATHWAY	hsa05235	2	89	0.399796	0.42788	CD3D|CHUK	http://www.genome.jp/kegg-bin/show_pathway?hsa05235/hsa:915%09red/hsa:1147%09red
Fructose and mannose metabolism	KEGG PATHWAY	hsa00051	1	33	0.403669	0.430305	FPGT	http://www.genome.jp/kegg-bin/show_pathway?hsa00051/hsa:8790%09red
Rap1 signaling pathway	KEGG PATHWAY	hsa04015	4	210	0.404186	0.430734	GNAS|PRKD1|INS|FLT1	http://www.genome.jp/kegg-bin/show_pathway?hsa04015/hsa:3630%09red/hsa:2778%09red/hsa:5587%09red/hsa:2321%09red
Protein digestion and absorption	KEGG PATHWAY	hsa04974	2	90	0.405075	0.431558	FXYD2|SLC1A1	http://www.genome.jp/kegg-bin/show_pathway?hsa04974/hsa:6505%09red/hsa:486%09red
Propanoate metabolism	KEGG PATHWAY	hsa00640	1	34	0.412672	0.437785	ABAT	http://www.genome.jp/kegg-bin/show_pathway?hsa00640/hsa:18%09red
Pentose and glucuronate interconversions	KEGG PATHWAY	hsa00040	1	34	0.412672	0.437785	UGDH	http://www.genome.jp/kegg-bin/show_pathway?hsa00040/hsa:7358%09red
Neuroactive ligand-receptor interaction	KEGG PATHWAY	hsa04080	6	338	0.417493	0.442774	GH1|GABRG2|P2RY2|CALCB|HCRTR2|P2RX6	http://www.genome.jp/kegg-bin/show_pathway?hsa04080/hsa:2566%09red/hsa:5029%09red/hsa:797%09red/hsa:2688%09red/hsa:3062%09red/hsa:9127%09red
Pyruvate metabolism	KEGG PATHWAY	hsa00620	1	39	0.455689	0.47734	ALDH9A1	http://www.genome.jp/kegg-bin/show_pathway?hsa00620/hsa:223%09red
Melanogenesis	KEGG PATHWAY	hsa04916	2	101	0.461562	0.483357	GNAS|PRKACB	http://www.genome.jp/kegg-bin/show_pathway?hsa04916/hsa:5567%09red/hsa:2778%09red
Nicotine addiction	KEGG PATHWAY	hsa05033	1	40	0.463907	0.485	GABRG2	http://www.genome.jp/kegg-bin/show_pathway?hsa05033/hsa:2566%09red
Homologous recombination	KEGG PATHWAY	hsa03440	1	41	0.472002	0.492501	TOPBP1	http://www.genome.jp/kegg-bin/show_pathway?hsa03440/hsa:11073%09red
Tryptophan metabolism	KEGG PATHWAY	hsa00380	1	42	0.479974	0.499568	ALDH9A1	http://www.genome.jp/kegg-bin/show_pathway?hsa00380/hsa:223%09red
Carbohydrate digestion and absorption	KEGG PATHWAY	hsa04973	1	44	0.49556	0.51365	FXYD2	http://www.genome.jp/kegg-bin/show_pathway?hsa04973/hsa:486%09red
Proteasome	KEGG PATHWAY	hsa03050	1	45	0.503178	0.520682	PSMC1	http://www.genome.jp/kegg-bin/show_pathway?hsa03050/hsa:5700%09red
N-Glycan biosynthesis	KEGG PATHWAY	hsa00510	1	50	0.539576	0.554823	MAN1A2	http://www.genome.jp/kegg-bin/show_pathway?hsa00510/hsa:10905%09red
Lysine degradation	KEGG PATHWAY	hsa00310	1	59	0.598514	0.610403	ALDH9A1	http://www.genome.jp/kegg-bin/show_pathway?hsa00310/hsa:223%09red
Steroid hormone biosynthesis	KEGG PATHWAY	hsa00140	1	60	0.604579	0.616421	CYP17A1	http://www.genome.jp/kegg-bin/show_pathway?hsa00140/hsa:1586%09red
Mitophagy - animal	KEGG PATHWAY	hsa04137	1	65	0.633559	0.64282	MAPK9	http://www.genome.jp/kegg-bin/show_pathway?hsa04137/hsa:5601%09red
Acute myeloid leukemia	KEGG PATHWAY	hsa05221	1	66	0.639095	0.647211	CHUK	http://www.genome.jp/kegg-bin/show_pathway?hsa05221/hsa:1147%09red
Aminoacyl-tRNA biosynthesis	KEGG PATHWAY	hsa00970	1	66	0.639095	0.647211	DARS	http://www.genome.jp/kegg-bin/show_pathway?hsa00970/hsa:1615%09red
Fc epsilon RI signaling pathway	KEGG PATHWAY	hsa04664	1	68	0.649919	0.656575	MAPK9	http://www.genome.jp/kegg-bin/show_pathway?hsa04664/hsa:5601%09red
Renal cell carcinoma	KEGG PATHWAY	hsa05211	1	69	0.655208	0.661563	CDKN1A	http://www.genome.jp/kegg-bin/show_pathway?hsa05211/hsa:1026%09red
Olfactory transduction	KEGG PATHWAY	hsa04740	6	448	0.682724	0.688047	RGS2|OR10H2|OR2F1|OR2F2|PRKACB|OR7E24	http://www.genome.jp/kegg-bin/show_pathway?hsa04740/hsa:26538%09red/hsa:5567%09red/hsa:135948%09red/hsa:5997%09red/hsa:26648%09red/hsa:26211%09red
Hippo signaling pathway	KEGG PATHWAY	hsa04390	2	154	0.684078	0.689227	TEAD3|FBXW11	http://www.genome.jp/kegg-bin/show_pathway?hsa04390/hsa:23291%09red/hsa:7005%09red
Ribosome biogenesis in eukaryotes	KEGG PATHWAY	hsa03008	1	105	0.800745	0.802672	XPO1	http://www.genome.jp/kegg-bin/show_pathway?hsa03008/hsa:7514%09red

## Sheet: CD8-brown
#Term	Database	ID	Input number	Background number	P-Value	Corrected P-Value	Input	Hyperlink
Cell cycle	KEGG PATHWAY	hsa04110	34	124	7.1311e-30	2.18509e-27	BUB1B|PLK1|CDC20|CDC6|CDC7|CCNA2|CCNE2|SMC3|CCNE1|TTK|ESPL1|PTTG1|YWHAE|PCNA|CDKN2C|BUB1|RBL1|ORC1|MCM7|MCM6|MCM5|MCM4|MCM3|MCM2|CCNB2|CCNB1|TP53|CCND3|TFDP2|CDK1|CDC45|CHEK1|GADD45B|TFDP1	http://www.genome.jp/kegg-bin/show_pathway?hsa04110/hsa:983%09red/hsa:701%09red/hsa:5347%09red/hsa:9700%09red/hsa:7157%09red/hsa:8318%09red/hsa:8317%09red/hsa:7531%09red/hsa:4998%09red/hsa:1031%09red/hsa:1111%09red/hsa:9134%09red/hsa:4616%09red/hsa:9133%09red/hsa:896%09red/hsa:991%09red/hsa:990%09red/hsa:890%09red/hsa:891%09red/hsa:5111%09red/hsa:898%09red/hsa:9232%09red/hsa:5933%09red/hsa:4176%0…
DNA replication	KEGG PATHWAY	hsa03030	21	36	1.91202e-24	5.40806e-22	PCNA|POLA2|POLA1|DNA2|RNASEH2A|RFC5|RFC4|RFC3|JUNB|MCM3|MCM4|RFC2|MCM7|MCM6|MCM5|POLD3|FEN1|MCM2|PRIM2|RPA3|POLE2	http://www.genome.jp/kegg-bin/show_pathway?hsa03030/hsa:4176%09red/hsa:4174%09red/hsa:1763%09red/hsa:5558%09red/hsa:4173%09red/hsa:4171%09red/hsa:5427%09red/hsa:5984%09red/hsa:5111%09red/hsa:23649%09red/hsa:5422%09red/hsa:4172%09red/hsa:10535%09red/hsa:5983%09red/hsa:5982%09red/hsa:4175%09red/hsa:2237%09red/hsa:5985%09red/hsa:10714%09red/hsa:6119%09red
Metabolic pathways	KEGG PATHWAY	hsa01100	72	1433	5.26562e-19	1.21011e-16	CD38|ATP6V1D|AGPS|ATP6V1A|RRM1|ACP2|SDHC|DHFR|IDI1|PTPLAD1|GSTA1|NQO1|ATP5J|ADA|IDH1|ALDH2|MDH1|PGAM1|FH|ATP5B|PIK3CG|STT3A|ATP5C1|CTPS1|ACAA2|SCD|ATP5A1|SHMT2|EHHADH|ALAS1|GSR|IDH2|RRM2|PDHB|AMT|ATP5G3|NDUFA6|NDUFAB1|PCBD1|TEP1|ATP6V0E2|NDST2|PAICS|ALOX5|PIGO|SORD|INPP1|MGAT5|TK1|GART|GGCT|DUT|ATP6V0D1|CNDP2|HPD|NME4|HADH|CYP24A1|MTHFD2|MTHFD1|HEXA|PIP5K1A|ADCY9|CYP2E1|HIBCH|TYMS|NDUFS2|ATP6V1C1…	http://www.genome.jp/kegg-bin/show_pathway?hsa01100/hsa:10606%09red/hsa:5144%09red/hsa:8394%09red/hsa:3628%09red/hsa:10797%09red/hsa:7298%09red/hsa:3703%09red/hsa:8509%09red/hsa:518%09red/hsa:515%09red/hsa:1728%09red/hsa:3422%09red/hsa:211%09red/hsa:441531%09red/hsa:275%09red/hsa:26275%09red/hsa:55748%09red/hsa:217%09red/hsa:5728%09red/hsa:4522%09red/hsa:1503%09red/hsa:155066%09red/hsa:6472%09red…
Pathways in cancer	KEGG PATHWAY	hsa05200	43	530	1.55693e-18	3.18046e-16	IL7R|IFNGR2|BIRC5|NFKBIA|BIRC3|GSTA1|NQO1|PIM1|CRK|FH|TEP1|BCL2L11|CCNE2|GADD45B|CCNE1|JUN|CKS1B|MAPK1|IFNA10|APAF1|IFNA14|TCF7|BRCA2|PIM2|IL4R|EPAS1|CKS2|FASLG|VEGFB|CASP7|F2|TP53|CASP3|ARNT|IFNA2|CCND3|ADCY9|BAK1|HN1|RAD51|FLT3LG|PTCH1|BCL2	http://www.genome.jp/kegg-bin/show_pathway?hsa05200/hsa:11040%09red/hsa:317%09red/hsa:405%09red/hsa:596%09red/hsa:3725%09red/hsa:578%09red/hsa:3566%09red/hsa:1728%09red/hsa:840%09red/hsa:356%09red/hsa:332%09red/hsa:6932%09red/hsa:330%09red/hsa:1398%09red/hsa:2147%09red/hsa:5728%09red/hsa:9134%09red/hsa:4616%09red/hsa:2271%09red/hsa:5888%09red/hsa:4851%09red/hsa:5727%09red/hsa:896%09red/hsa:5594%0…
Epstein-Barr virus infection	KEGG PATHWAY	hsa05169	25	201	4.2099e-15	5.95377e-13	PSMD7|NFKBIA|PSMD1|MAPK14|CCNA2|CCNE2|GADD45B|CCNE1|JUN|ICAM1|IFNA10|PSMC3|APAF1|IFNA14|BCL2L11|SNW1|TP53|CASP3|PSMD14|CCND3|BAK1|IFNA2|BCL2|HLA-DMB|HLA-DMA	http://www.genome.jp/kegg-bin/show_pathway?hsa05169/hsa:317%09red/hsa:3383%09red/hsa:596%09red/hsa:3725%09red/hsa:578%09red/hsa:22938%09red/hsa:9134%09red/hsa:4616%09red/hsa:3108%09red/hsa:3109%09red/hsa:5707%09red/hsa:5702%09red/hsa:896%09red/hsa:890%09red/hsa:4792%09red/hsa:1432%09red/hsa:898%09red/hsa:10018%09red/hsa:836%09red/hsa:3448%09red/hsa:3446%09red/hsa:7157%09red/hsa:3440%09red/hsa:102…
Human T-cell leukemia virus 1 infection	KEGG PATHWAY	hsa05166	24	219	1.85605e-13	1.89574e-11	BUB1B|NFKBIA|CRTC1|CCNA2|CCNE2|CCNE1|JUN|MAPK1|ESPL1|ICAM1|PTTG1|CHEK1|CDKN2C|TEP1|SLC25A5|CCNB2|TP53|CCND3|ADCY9|CDC20|EGR2|ZFP36|HLA-DMB|HLA-DMA	http://www.genome.jp/kegg-bin/show_pathway?hsa05166/hsa:7538%09red/hsa:3383%09red/hsa:9700%09red/hsa:3725%09red/hsa:23373%09red/hsa:1031%09red/hsa:1111%09red/hsa:701%09red/hsa:5728%09red/hsa:9134%09red/hsa:9133%09red/hsa:3109%09red/hsa:1959%09red/hsa:896%09red/hsa:991%09red/hsa:5594%09red/hsa:3108%09red/hsa:890%09red/hsa:4792%09red/hsa:898%09red/hsa:7157%09red/hsa:292%09red/hsa:115%09red/hsa:9232…
Cellular senescence	KEGG PATHWAY	hsa04218	19	160	1.73568e-11	1.3296e-09	CCNB2|CCNB1|MRE11A|CCNA2|RBL1|TEP1|CCNE2|CCND3|CCNE1|SLC25A5|MAPK14|CDK1|MAPK1|FOXM1|NBN|TP53|RRAS|GADD45B|CHEK1	http://www.genome.jp/kegg-bin/show_pathway?hsa04218/hsa:896%09red/hsa:1432%09red/hsa:983%09red/hsa:1111%09red/hsa:890%09red/hsa:891%09red/hsa:6237%09red/hsa:7157%09red/hsa:4683%09red/hsa:2305%09red/hsa:898%09red/hsa:5728%09red/hsa:9134%09red/hsa:292%09red/hsa:5594%09red/hsa:4616%09red/hsa:9133%09red/hsa:5933%09red/hsa:4361%09red
p53 signaling pathway	KEGG PATHWAY	hsa04115	14	72	2.45218e-11	1.63939e-09	CCNB2|CCNB1|TP53|CASP3|CCNE2|CCND3|CCNE1|CDK1|RRM2|TEP1|CHEK1|GADD45B|APAF1|BCL2	http://www.genome.jp/kegg-bin/show_pathway?hsa04115/hsa:896%09red/hsa:836%09red/hsa:983%09red/hsa:1111%09red/hsa:891%09red/hsa:596%09red/hsa:317%09red/hsa:898%09red/hsa:5728%09red/hsa:9134%09red/hsa:4616%09red/hsa:9133%09red/hsa:6241%09red/hsa:7157%09red
Oocyte meiosis	KEGG PATHWAY	hsa04114	17	128	4.13002e-11	2.7118e-09	CCNB1|PPP2R1B|BUB1|PLK1|CCNB2|CCNE2|SMC3|CCNE1|ADCY9|CDC20|MAPK14|CDK1|MAPK1|ESPL1|PTTG1|PPP2R5E|YWHAE	http://www.genome.jp/kegg-bin/show_pathway?hsa04114/hsa:1432%09red/hsa:983%09red/hsa:9133%09red/hsa:5519%09red/hsa:891%09red/hsa:5347%09red/hsa:9700%09red/hsa:5529%09red/hsa:991%09red/hsa:7531%09red/hsa:898%09red/hsa:699%09red/hsa:9134%09red/hsa:5594%09red/hsa:9126%09red/hsa:115%09red/hsa:9232%09red
Viral carcinogenesis	KEGG PATHWAY	hsa05203	20	201	9.39974e-11	5.85811e-09	NFKBIA|SNW1|CCNA2|CASP3|CCNE2|HIST1H4J|CCND3|CCNE1|JUN|CHEK1|BAK1|CDC20|CDK1|CCR3|TP53|EGR2|ATP6V0D1|YWHAE|MAPK1|RBL1	http://www.genome.jp/kegg-bin/show_pathway?hsa05203/hsa:1232%09red/hsa:896%09red/hsa:836%09red/hsa:983%09red/hsa:1111%09red/hsa:890%09red/hsa:22938%09red/hsa:4792%09red/hsa:3725%09red/hsa:991%09red/hsa:7531%09red/hsa:898%09red/hsa:578%09red/hsa:9134%09red/hsa:5594%09red/hsa:8363%09red/hsa:7157%09red/hsa:5933%09red/hsa:9114%09red/hsa:1959%09red
Apoptosis	KEGG PATHWAY	hsa04210	17	136	9.76007e-11	5.88324e-09	CASP7|LMNB1|TP53|CASP3|BIRC3|BIRC5|NFKBIA|JUN|DFFA|BAK1|MAPK1|FASLG|BCL2L11|EIF2S1|GADD45B|APAF1|BCL2	http://www.genome.jp/kegg-bin/show_pathway?hsa04210/hsa:836%09red/hsa:5594%09red/hsa:10018%09red/hsa:4001%09red/hsa:596%09red/hsa:3725%09red/hsa:4792%09red/hsa:317%09red/hsa:7157%09red/hsa:578%09red/hsa:1965%09red/hsa:840%09red/hsa:356%09red/hsa:332%09red/hsa:330%09red/hsa:1676%09red/hsa:4616%09red
Hepatitis B	KEGG PATHWAY	hsa05161	18	163	1.74651e-10	1.03579e-08	PCNA|NFKBIA|CCNA2|CASP3|CCNE2|IFNA2|BIRC5|CCNE1|JUN|MAPK14|EGR2|MAPK1|FASLG|TP53|IFNA10|IFNA14|APAF1|BCL2	http://www.genome.jp/kegg-bin/show_pathway?hsa05161/hsa:836%09red/hsa:5594%09red/hsa:890%09red/hsa:3448%09red/hsa:596%09red/hsa:5111%09red/hsa:3725%09red/hsa:4792%09red/hsa:317%09red/hsa:898%09red/hsa:3440%09red/hsa:332%09red/hsa:9134%09red/hsa:7157%09red/hsa:356%09red/hsa:1432%09red/hsa:1959%09red/hsa:3446%09red
Platinum drug resistance	KEGG PATHWAY	hsa01524	13	73	3.31076e-10	1.7643e-08	BRCA1|TP53|CASP3|BIRC5|BIRC3|GSTA1|BAK1|SLC31A1|MAPK1|FASLG|TOP2A|APAF1|BCL2	http://www.genome.jp/kegg-bin/show_pathway?hsa01524/hsa:836%09red/hsa:5594%09red/hsa:672%09red/hsa:596%09red/hsa:7153%09red/hsa:2938%09red/hsa:317%09red/hsa:1317%09red/hsa:578%09red/hsa:7157%09red/hsa:356%09red/hsa:332%09red/hsa:330%09red
Proteasome	KEGG PATHWAY	hsa03050	11	45	4.13358e-10	2.14073e-08	PSMD14|PSMD7|PSMA5|PSMD1|PSMA2|PSMA3|PSMA1|PSMA4|PSMB8|PSMC3|PSMB2	http://www.genome.jp/kegg-bin/show_pathway?hsa03050/hsa:5702%09red/hsa:5690%09red/hsa:5682%09red/hsa:10213%09red/hsa:5713%09red/hsa:5686%09red/hsa:5707%09red/hsa:5685%09red/hsa:5684%09red/hsa:5683%09red/hsa:5696%09red
Human papillomavirus infection	KEGG PATHWAY	hsa05165	24	330	5.14252e-10	2.59028e-08	ATP6V1D|PPP2R1B|ATP6V1A|HN1|CCNA2|CCNE2|CCNE1|MAPK1|ATP6V0D1|IFNA10|IFNA14|TCF7|TEP1|RBL1|FASLG|ATP6V0E2|TP53|CASP3|IFNA2|CCND3|BAK1|TUBG1|PPP2R5E|ATP6V1C1	http://www.genome.jp/kegg-bin/show_pathway?hsa05165/hsa:578%09red/hsa:356%09red/hsa:6932%09red/hsa:155066%09red/hsa:5519%09red/hsa:5728%09red/hsa:9134%09red/hsa:51382%09red/hsa:9114%09red/hsa:4851%09red/hsa:896%09red/hsa:7283%09red/hsa:5594%09red/hsa:890%09red/hsa:898%09red/hsa:528%09red/hsa:5933%09red/hsa:523%09red/hsa:836%09red/hsa:3448%09red/hsa:3446%09red/hsa:5529%09red/hsa:7157%09red/hsa:344…
Oxidative phosphorylation	KEGG PATHWAY	hsa00190	16	133	5.783e-10	2.87352e-08	NDUFA6|ATP5C1|ATP6V1A|ATP6V0E2|ATP6V1D|NDUFAB1|ATP5A1|ATP5J|NDUFS2|ATP5B|ATP6V1C1|ATP5F1|SDHC|ATP6V0D1|ATP5G3|UQCRC1	http://www.genome.jp/kegg-bin/show_pathway?hsa00190/hsa:6391%09red/hsa:155066%09red/hsa:4700%09red/hsa:523%09red/hsa:7384%09red/hsa:515%09red/hsa:4706%09red/hsa:506%09red/hsa:4720%09red/hsa:528%09red/hsa:51382%09red/hsa:498%09red/hsa:9114%09red/hsa:522%09red/hsa:509%09red/hsa:518%09red
Measles	KEGG PATHWAY	hsa05162	16	138	9.44095e-10	4.50836e-08	NFKBIA|TP53|CASP3|CCNE2|IFNA2|CCND3|CCNE1|JUN|BAK1|IFNA10|FASLG|CSNK2A1|IFNA14|EIF2S1|APAF1|BCL2	http://www.genome.jp/kegg-bin/show_pathway?hsa05162/hsa:896%09red/hsa:836%09red/hsa:3448%09red/hsa:3440%09red/hsa:596%09red/hsa:3725%09red/hsa:4792%09red/hsa:317%09red/hsa:898%09red/hsa:578%09red/hsa:9134%09red/hsa:1965%09red/hsa:7157%09red/hsa:356%09red/hsa:1459%09red/hsa:3446%09red
Parkinson disease	KEGG PATHWAY	hsa05012	16	142	1.37859e-09	6.33634e-08	NDUFA6|ATP5C1|CASP3|NDUFAB1|ATP5A1|SLC25A5|ATP5J|NDUFS2|ATP5G3|UBE2L3|PPIF|ATP5B|SDHC|ATP5F1|APAF1|UQCRC1	http://www.genome.jp/kegg-bin/show_pathway?hsa05012/hsa:6391%09red/hsa:836%09red/hsa:292%09red/hsa:4700%09red/hsa:10105%09red/hsa:7332%09red/hsa:7384%09red/hsa:317%09red/hsa:4706%09red/hsa:506%09red/hsa:4720%09red/hsa:498%09red/hsa:522%09red/hsa:509%09red/hsa:515%09red/hsa:518%09red
PI3K-Akt signaling pathway	KEGG PATHWAY	hsa04151	24	354	1.89884e-09	8.61977e-08	IL7R|PPP2R1B|DDIT4|BCL2L11|CCNE2|CCNE1|PIK3CG|MAPK1|IFNA10|IFNA14|BRCA1|TEP1|IL4R|FLT3LG|VEGFB|PPP2R5E|EIF4E2|TP53|IFNA2|CCND3|FASLG|YWHAE|PAK1|BCL2	http://www.genome.jp/kegg-bin/show_pathway?hsa04151/hsa:5585%09red/hsa:596%09red/hsa:3566%09red/hsa:2323%09red/hsa:54541%09red/hsa:356%09red/hsa:7531%09red/hsa:5519%09red/hsa:5728%09red/hsa:9134%09red/hsa:896%09red/hsa:5594%09red/hsa:672%09red/hsa:5294%09red/hsa:10018%09red/hsa:3575%09red/hsa:9470%09red/hsa:898%09red/hsa:7423%09red/hsa:3448%09red/hsa:3446%09red/hsa:5529%09red/hsa:7157%09red/hsa:3…
Huntington disease	KEGG PATHWAY	hsa05016	18	193	2.10804e-09	9.33886e-08	NDUFA6|ATP5C1|TP53|CASP3|NDUFAB1|ATP5A1|SLC25A5|ATP5J|NDUFS2|CLTA|ATP5G3|CLTC|PPIF|ATP5B|SDHC|ATP5F1|APAF1|UQCRC1	http://www.genome.jp/kegg-bin/show_pathway?hsa05016/hsa:6391%09red/hsa:836%09red/hsa:292%09red/hsa:4700%09red/hsa:10105%09red/hsa:7384%09red/hsa:317%09red/hsa:7157%09red/hsa:1213%09red/hsa:506%09red/hsa:4720%09red/hsa:1211%09red/hsa:498%09red/hsa:4706%09red/hsa:522%09red/hsa:509%09red/hsa:515%09red/hsa:518%09red
Alzheimer disease	KEGG PATHWAY	hsa05010	17	171	2.43289e-09	1.06497e-07	ATP5C1|CASP7|ATP5F1|CASP3|NDUFAB1|RTN4|ATP5A1|NDUFA6|ATP5J|NDUFS2|MAPK1|ATP5G3|ATP5B|SDHC|IDE|APAF1|UQCRC1	http://www.genome.jp/kegg-bin/show_pathway?hsa05010/hsa:6391%09red/hsa:836%09red/hsa:5594%09red/hsa:4700%09red/hsa:515%09red/hsa:7384%09red/hsa:317%09red/hsa:4706%09red/hsa:57142%09red/hsa:4720%09red/hsa:506%09red/hsa:840%09red/hsa:3416%09red/hsa:498%09red/hsa:522%09red/hsa:509%09red/hsa:518%09red
Homologous recombination	KEGG PATHWAY	hsa03440	10	41	2.6515e-09	1.13367e-07	BRCA1|BRCA2|MRE11A|RPA3|BLM|POLD3|RBBP8|RAD51|RAD51C|NBN	http://www.genome.jp/kegg-bin/show_pathway?hsa03440/hsa:641%09red/hsa:672%09red/hsa:4683%09red/hsa:675%09red/hsa:5889%09red/hsa:5888%09red/hsa:4361%09red/hsa:5932%09red/hsa:10714%09red/hsa:6119%09red
Small cell lung cancer	KEGG PATHWAY	hsa05222	13	93	4.65839e-09	1.84182e-07	NFKBIA|TP53|CASP3|CCNE2|CKS2|GADD45B|CCNE1|BIRC3|CKS1B|BAK1|TEP1|APAF1|BCL2	http://www.genome.jp/kegg-bin/show_pathway?hsa05222/hsa:7157%09red/hsa:836%09red/hsa:330%09red/hsa:596%09red/hsa:1164%09red/hsa:4792%09red/hsa:317%09red/hsa:898%09red/hsa:1163%09red/hsa:5728%09red/hsa:9134%09red/hsa:4616%09red/hsa:578%09red
Toxoplasmosis	KEGG PATHWAY	hsa05145	14	113	4.88196e-09	1.88957e-07	SOCS1|CASP3|IL10RB|ALOX5|NFKBIA|BIRC3|PIK3CG|MAPK14|MAPK1|IFNGR2|PPIF|BCL2|HLA-DMB|HLA-DMA	http://www.genome.jp/kegg-bin/show_pathway?hsa05145/hsa:836%09red/hsa:5594%09red/hsa:3460%09red/hsa:596%09red/hsa:10105%09red/hsa:3109%09red/hsa:5294%09red/hsa:1432%09red/hsa:8651%09red/hsa:4792%09red/hsa:3108%09red/hsa:240%09red/hsa:330%09red/hsa:3588%09red
Human immunodeficiency virus 1 infection	KEGG PATHWAY	hsa05170	18	212	8.24249e-09	3.1245e-07	CCNB2|CCNB1|NFKBIA|CASP3|IFNA14|BAK1|JUN|APOBEC3C|APOBEC3B|MAPK14|CDK1|MAPK1|FASLG|IFNA2|CRK|IFNA10|CHEK1|BCL2	http://www.genome.jp/kegg-bin/show_pathway?hsa05170/hsa:3448%09red/hsa:836%09red/hsa:983%09red/hsa:1111%09red/hsa:891%09red/hsa:27350%09red/hsa:596%09red/hsa:9582%09red/hsa:3725%09red/hsa:4792%09red/hsa:1432%09red/hsa:578%09red/hsa:5594%09red/hsa:9133%09red/hsa:356%09red/hsa:1398%09red/hsa:3440%09red/hsa:3446%09red
Mismatch repair	KEGG PATHWAY	hsa03430	8	23	1.03291e-08	3.72355e-07	PCNA|RFC5|RFC4|EXO1|RPA3|RFC2|POLD3|RFC3	http://www.genome.jp/kegg-bin/show_pathway?hsa03430/hsa:9156%09red/hsa:5111%09red/hsa:5982%09red/hsa:5983%09red/hsa:5984%09red/hsa:5985%09red/hsa:10714%09red/hsa:6119%09red
MicroRNAs in cancer	KEGG PATHWAY	hsa05206	21	299	1.0981e-08	3.88242e-07	BRCA1|RECK|CYP24A1|STMN1|CASP3|PIM1|CCNE2|CCNE1|KIF23|BAK1|HN1|MAPK1|DDIT4|EZH2|IRS2|TEP1|CRK|TP53|BCL2L11|SOCS1|BCL2	http://www.genome.jp/kegg-bin/show_pathway?hsa05206/hsa:7157%09red/hsa:836%09red/hsa:5594%09red/hsa:9493%09red/hsa:8660%09red/hsa:672%09red/hsa:596%09red/hsa:5292%09red/hsa:578%09red/hsa:898%09red/hsa:2146%09red/hsa:5728%09red/hsa:9134%09red/hsa:8651%09red/hsa:3925%09red/hsa:54541%09red/hsa:1398%09red/hsa:1591%09red/hsa:8434%09red/hsa:4851%09red/hsa:10018%09red
Influenza A	KEGG PATHWAY	hsa05164	16	167	1.16097e-08	4.02726e-07	IFNA10|CASP3|EIF2S1|CCND3|NFKBIA|SLC25A5|BAK1|IFNGR2|MAPK1|FASLG|ICAM1|IFNA2|IFNA14|HLA-DMB|APAF1|HLA-DMA	http://www.genome.jp/kegg-bin/show_pathway?hsa05164/hsa:896%09red/hsa:836%09red/hsa:3448%09red/hsa:3460%09red/hsa:3383%09red/hsa:3446%09red/hsa:5594%09red/hsa:356%09red/hsa:4792%09red/hsa:317%09red/hsa:578%09red/hsa:292%09red/hsa:1965%09red/hsa:3108%09red/hsa:3109%09red/hsa:3440%09red
FoxO signaling pathway	KEGG PATHWAY	hsa04068	14	132	2.96049e-08	9.63337e-07	IL7R|CCNB2|CCNB1|TEP1|PLK1|GADD45B|PLK4|IRS2|MAPK14|PRKAG1|MAPK1|FASLG|BCL2L11|S1PR1	http://www.genome.jp/kegg-bin/show_pathway?hsa04068/hsa:1432%09red/hsa:5594%09red/hsa:8660%09red/hsa:891%09red/hsa:5571%09red/hsa:5347%09red/hsa:1901%09red/hsa:3575%09red/hsa:10018%09red/hsa:5728%09red/hsa:10733%09red/hsa:4616%09red/hsa:9133%09red/hsa:356%09red
Kaposi sarcoma-associated herpesvirus infection	KEGG PATHWAY	hsa05167	16	186	4.68494e-08	1.45988e-06	IFNA10|TP53|CASP3|RCN1|IFNA2|NFKBIA|JUN|BAK1|MAPK14|CCR1|ZFP36|CCR3|ICAM1|MAPK1|PIK3CG|IFNA14	http://www.genome.jp/kegg-bin/show_pathway?hsa05167/hsa:1232%09red/hsa:7538%09red/hsa:1432%09red/hsa:3448%09red/hsa:3383%09red/hsa:1827%09red/hsa:4792%09red/hsa:3725%09red/hsa:5294%09red/hsa:1230%09red/hsa:7157%09red/hsa:578%09red/hsa:836%09red/hsa:5594%09red/hsa:3446%09red/hsa:3440%09red
Carbon metabolism	KEGG PATHWAY	hsa01200	13	117	5.59459e-08	1.68617e-06	HADH|IDH2|SUCLA2|PGAM1|SHMT2|SDHC|IDH1|MDH1|HIBCH|FH|PDHB|EHHADH|AMT	http://www.genome.jp/kegg-bin/show_pathway?hsa01200/hsa:8803%09red/hsa:6391%09red/hsa:3030%09red/hsa:3418%09red/hsa:6472%09red/hsa:4190%09red/hsa:2271%09red/hsa:3417%09red/hsa:5162%09red/hsa:1962%09red/hsa:441531%09red/hsa:275%09red/hsa:26275%09red
One carbon pool by folate	KEGG PATHWAY	hsa00670	7	20	8.52583e-08	2.3571e-06	MTHFD2|MTHFD1|DHFR|SHMT2|TYMS|GART|AMT	http://www.genome.jp/kegg-bin/show_pathway?hsa00670/hsa:4522%09red/hsa:10797%09red/hsa:7298%09red/hsa:6472%09red/hsa:2618%09red/hsa:275%09red/hsa:1719%09red
Nucleotide excision repair	KEGG PATHWAY	hsa03420	9	47	1.03255e-07	2.77131e-06	PCNA|RFC3|RAD23B|RFC5|RFC4|RPA3|RFC2|POLD3|POLE2	http://www.genome.jp/kegg-bin/show_pathway?hsa03420/hsa:5427%09red/hsa:5111%09red/hsa:5887%09red/hsa:5982%09red/hsa:5983%09red/hsa:5984%09red/hsa:5985%09red/hsa:10714%09red/hsa:6119%09red
Apoptosis - multiple species	KEGG PATHWAY	hsa04215	8	33	1.10245e-07	2.91633e-06	CASP7|BCL2L11|CASP3|BIRC5|BIRC3|BAK1|APAF1|BCL2	http://www.genome.jp/kegg-bin/show_pathway?hsa04215/hsa:836%09red/hsa:596%09red/hsa:578%09red/hsa:10018%09red/hsa:317%09red/hsa:840%09red/hsa:332%09red/hsa:330%09red
Non-alcoholic fatty liver disease (NAFLD)	KEGG PATHWAY	hsa04932	14	149	1.18637e-07	3.07203e-06	NDUFA6|CASP7|BCL2L11|CASP3|NDUFAB1|PRKAG1|JUN|CYP2E1|NDUFS2|FASLG|IRS2|SDHC|EIF2S1|UQCRC1	http://www.genome.jp/kegg-bin/show_pathway?hsa04932/hsa:6391%09red/hsa:836%09red/hsa:8660%09red/hsa:4720%09red/hsa:5571%09red/hsa:4700%09red/hsa:3725%09red/hsa:7384%09red/hsa:10018%09red/hsa:4706%09red/hsa:1965%09red/hsa:1571%09red/hsa:840%09red/hsa:356%09red
Epithelial cell signaling in Helicobacter pylori infection	KEGG PATHWAY	hsa05120	10	70	2.35201e-07	5.68971e-06	ATP6V1D|ATP6V1A|CASP3|ATP6V0E2|PTPN11|NFKBIA|JUN|MAPK14|ATP6V1C1|ATP6V0D1	http://www.genome.jp/kegg-bin/show_pathway?hsa05120/hsa:836%09red/hsa:155066%09red/hsa:5781%09red/hsa:3725%09red/hsa:4792%09red/hsa:1432%09red/hsa:528%09red/hsa:51382%09red/hsa:9114%09red/hsa:523%09red
Rheumatoid arthritis	KEGG PATHWAY	hsa05323	11	91	2.72459e-07	6.47879e-06	ATP6V1D|ATP6V1A|ATP6V0E2|JUN|LTB|ATP6V0D1|ICAM1|ATP6V1C1|HLA-DMB|MMP3|HLA-DMA	http://www.genome.jp/kegg-bin/show_pathway?hsa05323/hsa:3108%09red/hsa:3383%09red/hsa:3725%09red/hsa:4314%09red/hsa:4050%09red/hsa:528%09red/hsa:3109%09red/hsa:51382%09red/hsa:9114%09red/hsa:523%09red/hsa:155066%09red
Fanconi anemia pathway	KEGG PATHWAY	hsa03460	9	54	2.95013e-07	6.95361e-06	BRCA1|BLM|BRCA2|USP1|RPA3|FANCG|RAD51|RAD51C|FANCI	http://www.genome.jp/kegg-bin/show_pathway?hsa03460/hsa:641%09red/hsa:7398%09red/hsa:672%09red/hsa:675%09red/hsa:2189%09red/hsa:5889%09red/hsa:5888%09red/hsa:55215%09red/hsa:6119%09red
Citrate cycle (TCA cycle)	KEGG PATHWAY	hsa00020	7	30	8.72638e-07	1.81282e-05	PDHB|IDH2|SUCLA2|MDH1|FH|SDHC|IDH1	http://www.genome.jp/kegg-bin/show_pathway?hsa00020/hsa:8803%09red/hsa:6391%09red/hsa:3418%09red/hsa:4190%09red/hsa:2271%09red/hsa:3417%09red/hsa:5162%09red
Tuberculosis	KEGG PATHWAY	hsa05152	14	179	9.34246e-07	1.91912e-05	IFNA10|CASP3|IL10RB|IFNA14|MAPK14|TLR1|IFNGR2|IFNA2|MAPK1|ATP6V0D1|HLA-DMA|HLA-DMB|APAF1|BCL2	http://www.genome.jp/kegg-bin/show_pathway?hsa05152/hsa:836%09red/hsa:5594%09red/hsa:3460%09red/hsa:7096%09red/hsa:3448%09red/hsa:596%09red/hsa:3588%09red/hsa:317%09red/hsa:3440%09red/hsa:3108%09red/hsa:3109%09red/hsa:1432%09red/hsa:9114%09red/hsa:3446%09red
Hepatitis C	KEGG PATHWAY	hsa05160	13	155	1.10304e-06	2.21632e-05	PPP2R1B|IFNA10|TP53|CASP3|IFNA2|NFKBIA|BAK1|MAPK1|FASLG|IFNA14|EIF2S1|APAF1|YWHAE	http://www.genome.jp/kegg-bin/show_pathway?hsa05160/hsa:317%09red/hsa:5594%09red/hsa:5519%09red/hsa:3448%09red/hsa:3446%09red/hsa:4792%09red/hsa:836%09red/hsa:7157%09red/hsa:578%09red/hsa:1965%09red/hsa:356%09red/hsa:3440%09red/hsa:7531%09red
Natural killer cell mediated cytotoxicity	KEGG PATHWAY	hsa04650	12	131	1.21069e-06	2.4194e-05	CASP3|SHC2|IFNA2|PTPN11|SH2D1A|FYN|MAPK1|FASLG|ICAM1|IFNA10|IFNGR2|IFNA14	http://www.genome.jp/kegg-bin/show_pathway?hsa04650/hsa:836%09red/hsa:3448%09red/hsa:3460%09red/hsa:3383%09red/hsa:5781%09red/hsa:25759%09red/hsa:2534%09red/hsa:3440%09red/hsa:5594%09red/hsa:4068%09red/hsa:356%09red/hsa:3446%09red
Colorectal cancer	KEGG PATHWAY	hsa05210	10	86	1.31197e-06	2.60763e-05	TCF7|TP53|CASP3|GADD45B|JUN|BAK1|MAPK1|BCL2L11|BIRC5|BCL2	http://www.genome.jp/kegg-bin/show_pathway?hsa05210/hsa:836%09red/hsa:5594%09red/hsa:596%09red/hsa:3725%09red/hsa:578%09red/hsa:7157%09red/hsa:10018%09red/hsa:4616%09red/hsa:332%09red/hsa:6932%09red
Jak-STAT signaling pathway	KEGG PATHWAY	hsa04630	13	162	1.74547e-06	3.36026e-05	IL7R|SOCS7|IFNA10|SOCS1|IL4R|IL10RB|PIM1|IFNA2|CCND3|IFNGR2|IFNA14|PTPN11|BCL2	http://www.genome.jp/kegg-bin/show_pathway?hsa04630/hsa:896%09red/hsa:8651%09red/hsa:3460%09red/hsa:5781%09red/hsa:596%09red/hsa:5292%09red/hsa:3448%09red/hsa:3575%09red/hsa:3440%09red/hsa:3566%09red/hsa:3446%09red/hsa:122809%09red/hsa:3588%09red
Human cytomegalovirus infection	KEGG PATHWAY	hsa05163	15	225	2.49568e-06	4.70595e-05	TP53|CASP3|IL10RB|IFNA2|NFKBIA|ADCY9|BAK1|MAPK14|CCR1|CCR3|FASLG|CRK|MAPK1|IFNA10|IFNA14	http://www.genome.jp/kegg-bin/show_pathway?hsa05163/hsa:1232%09red/hsa:1432%09red/hsa:5594%09red/hsa:3448%09red/hsa:1398%09red/hsa:3588%09red/hsa:4792%09red/hsa:1230%09red/hsa:7157%09red/hsa:578%09red/hsa:836%09red/hsa:115%09red/hsa:356%09red/hsa:3440%09red/hsa:3446%09red
Neurotrophin signaling pathway	KEGG PATHWAY	hsa04722	11	119	3.09547e-06	5.63468e-05	TP53|SHC2|PTPN11|NFKBIA|JUN|MAPK14|MAPK1|FASLG|CRK|BCL2|YWHAE	http://www.genome.jp/kegg-bin/show_pathway?hsa04722/hsa:1432%09red/hsa:25759%09red/hsa:5781%09red/hsa:596%09red/hsa:3725%09red/hsa:4792%09red/hsa:7531%09red/hsa:7157%09red/hsa:5594%09red/hsa:356%09red/hsa:1398%09red
Thermogenesis	KEGG PATHWAY	hsa04714	15	231	3.37835e-06	6.08932e-05	NDUFA6|ATP5C1|ATP5J|PRKAG1|NDUFAB1|ADCY9|MAPK14|NDUFS2|SLC25A20|ATP5B|SDHC|ATP5F1|ATP5A1|ATP5G3|UQCRC1	http://www.genome.jp/kegg-bin/show_pathway?hsa04714/hsa:6391%09red/hsa:1432%09red/hsa:788%09red/hsa:5571%09red/hsa:4700%09red/hsa:7384%09red/hsa:515%09red/hsa:4706%09red/hsa:506%09red/hsa:4720%09red/hsa:115%09red/hsa:498%09red/hsa:522%09red/hsa:509%09red/hsa:518%09red
Endocrine resistance	KEGG PATHWAY	hsa01522	10	98	3.86133e-06	6.89228e-05	CDKN2C|TP53|BIK|SHC2|JUN|ADCY9|MAPK14|HN1|MAPK1|BCL2	http://www.genome.jp/kegg-bin/show_pathway?hsa01522/hsa:1432%09red/hsa:3725%09red/hsa:1031%09red/hsa:596%09red/hsa:25759%09red/hsa:638%09red/hsa:5594%09red/hsa:7157%09red/hsa:115%09red/hsa:4851%09red
Central carbon metabolism in cancer	KEGG PATHWAY	hsa05230	8	69	1.54242e-05	0.000238297	TP53|IDH1|SLC2A2|TEP1|MAPK1|PGAM1|SLC1A5|PDHB	http://www.genome.jp/kegg-bin/show_pathway?hsa05230/hsa:5594%09red/hsa:6510%09red/hsa:7157%09red/hsa:5728%09red/hsa:6514%09red/hsa:3417%09red/hsa:5162%09red/hsa:441531%09red
Th1 and Th2 cell differentiation	KEGG PATHWAY	hsa04658	9	92	1.60515e-05	0.000245422	HN1|IL4R|NFKBIA|JUN|MAPK14|MAPK1|IFNGR2|HLA-DMB|HLA-DMA	http://www.genome.jp/kegg-bin/show_pathway?hsa04658/hsa:1432%09red/hsa:5594%09red/hsa:3460%09red/hsa:3725%09red/hsa:4792%09red/hsa:3566%09red/hsa:3108%09red/hsa:3109%09red/hsa:4851%09red
Base excision repair	KEGG PATHWAY	hsa03410	6	33	1.88579e-05	0.000281872	PCNA|UNG|POLD3|FEN1|POLE2|LIG3	http://www.genome.jp/kegg-bin/show_pathway?hsa03410/hsa:7374%09red/hsa:5427%09red/hsa:5111%09red/hsa:3980%09red/hsa:2237%09red/hsa:10714%09red
Breast cancer	KEGG PATHWAY	hsa05224	11	147	1.99587e-05	0.000293552	BRCA1|TCF7|BRCA2|TP53|SHC2|GADD45B|JUN|BAK1|HN1|MAPK1|TEP1	http://www.genome.jp/kegg-bin/show_pathway?hsa05224/hsa:25759%09red/hsa:672%09red/hsa:3725%09red/hsa:578%09red/hsa:7157%09red/hsa:675%09red/hsa:5728%09red/hsa:5594%09red/hsa:4616%09red/hsa:6932%09red/hsa:4851%09red
Herpes simplex virus 1 infection	KEGG PATHWAY	hsa05168	21	492	2.20888e-05	0.000317268	ZNF614|TP53|CASP3|ZNF41|EIF2S1|PTPN11|NFKBIA|EIF2B2|BIRC3|BAK1|IFNA10|IFNA14|FASLG|ZNF136|IFNGR2|IFNA2|ZNF460|HLA-DMA|HLA-DMB|APAF1|BCL2	http://www.genome.jp/kegg-bin/show_pathway?hsa05168/hsa:330%09red/hsa:836%09red/hsa:3448%09red/hsa:3446%09red/hsa:7592%09red/hsa:10794%09red/hsa:5781%09red/hsa:596%09red/hsa:3460%09red/hsa:356%09red/hsa:7695%09red/hsa:317%09red/hsa:7157%09red/hsa:578%09red/hsa:1965%09red/hsa:4792%09red/hsa:80110%09red/hsa:3108%09red/hsa:3109%09red/hsa:3440%09red/hsa:8892%09red
Prostate cancer	KEGG PATHWAY	hsa05215	9	97	2.36895e-05	0.000338935	TCF7|NFKBIA|TP53|CCNE2|CCNE1|MAPK1|TEP1|MMP3|BCL2	http://www.genome.jp/kegg-bin/show_pathway?hsa05215/hsa:5594%09red/hsa:9134%09red/hsa:596%09red/hsa:4792%09red/hsa:7157%09red/hsa:5728%09red/hsa:4314%09red/hsa:898%09red/hsa:6932%09red
Progesterone-mediated oocyte maturation	KEGG PATHWAY	hsa04914	9	99	2.75098e-05	0.000380277	CCNB2|CCNB1|CCNA2|PLK1|ADCY9|MAPK14|CDK1|MAPK1|BUB1	http://www.genome.jp/kegg-bin/show_pathway?hsa04914/hsa:1432%09red/hsa:983%09red/hsa:9133%09red/hsa:890%09red/hsa:891%09red/hsa:5347%09red/hsa:699%09red/hsa:5594%09red/hsa:115%09red
Chronic myeloid leukemia	KEGG PATHWAY	hsa05220	8	76	2.92668e-05	0.000403048	TP53|SHC2|PTPN11|NFKBIA|BAK1|MAPK1|CRK|GADD45B	http://www.genome.jp/kegg-bin/show_pathway?hsa05220/hsa:5594%09red/hsa:5781%09red/hsa:1398%09red/hsa:25759%09red/hsa:4792%09red/hsa:578%09red/hsa:7157%09red/hsa:4616%09red
Glutathione metabolism	KEGG PATHWAY	hsa00480	7	56	3.39553e-05	0.000460714	GSR|IDH2|IDH1|GSTA1|GGCT|RRM2|RRM1	http://www.genome.jp/kegg-bin/show_pathway?hsa00480/hsa:2936%09red/hsa:6241%09red/hsa:79017%09red/hsa:2938%09red/hsa:6240%09red/hsa:3417%09red/hsa:3418%09red
Synaptic vesicle cycle	KEGG PATHWAY	hsa04721	8	78	3.47382e-05	0.000469604	ATP6V1D|ATP6V1A|ATP6V0E2|STX2|CLTA|CLTC|ATP6V1C1|ATP6V0D1	http://www.genome.jp/kegg-bin/show_pathway?hsa04721/hsa:155066%09red/hsa:1211%09red/hsa:1213%09red/hsa:528%09red/hsa:2054%09red/hsa:51382%09red/hsa:9114%09red/hsa:523%09red
Pyrimidine metabolism	KEGG PATHWAY	hsa00240	7	57	3.7656e-05	0.000501072	NME4|CTPS1|TYMS|RRM2|RRM1|TK1|DUT	http://www.genome.jp/kegg-bin/show_pathway?hsa00240/hsa:7083%09red/hsa:1503%09red/hsa:7298%09red/hsa:4833%09red/hsa:1854%09red/hsa:6240%09red/hsa:6241%09red
Lysine degradation	KEGG PATHWAY	hsa00310	7	59	4.6053e-05	0.000600486	COLGALT2|HADH|WHSC1|ALDH2|EHHADH|SETD1B|EZH2	http://www.genome.jp/kegg-bin/show_pathway?hsa00310/hsa:23127%09red/hsa:3030%09red/hsa:2146%09red/hsa:7468%09red/hsa:1962%09red/hsa:23067%09red/hsa:217%09red
Th17 cell differentiation	KEGG PATHWAY	hsa04659	9	107	4.84497e-05	0.000629504	IL4R|IRF4|NFKBIA|JUN|MAPK14|MAPK1|IFNGR2|HLA-DMB|HLA-DMA	http://www.genome.jp/kegg-bin/show_pathway?hsa04659/hsa:1432%09red/hsa:5594%09red/hsa:3662%09red/hsa:3725%09red/hsa:4792%09red/hsa:3566%09red/hsa:3108%09red/hsa:3109%09red/hsa:3460%09red
TNF signaling pathway	KEGG PATHWAY	hsa04668	9	112	6.73905e-05	0.000817804	CASP7|CASP3|BIRC3|NFKBIA|JUN|MAPK14|MAPK1|ICAM1|MMP3	http://www.genome.jp/kegg-bin/show_pathway?hsa04668/hsa:1432%09red/hsa:5594%09red/hsa:3383%09red/hsa:3725%09red/hsa:4792%09red/hsa:836%09red/hsa:4314%09red/hsa:840%09red/hsa:330%09red
PD-L1 expression and PD-1 checkpoint pathway in cancer	KEGG PATHWAY	hsa05235	8	89	8.24298e-05	0.000984073	TEP1|PTPN11|NFKBIA|JUN|MAPK14|MAPK1|IFNGR2|CSNK2A1	http://www.genome.jp/kegg-bin/show_pathway?hsa05235/hsa:1432%09red/hsa:5594%09red/hsa:3460%09red/hsa:5781%09red/hsa:3725%09red/hsa:4792%09red/hsa:5728%09red/hsa:1459%09red
Collecting duct acid secretion	KEGG PATHWAY	hsa04966	5	27	8.85737e-05	0.00103721	ATP6V1D|ATP6V1C1|ATP6V1A|ATP6V0D1|ATP6V0E2	http://www.genome.jp/kegg-bin/show_pathway?hsa04966/hsa:51382%09red/hsa:9114%09red/hsa:523%09red/hsa:528%09red/hsa:155066%09red
Sphingolipid signaling pathway	KEGG PATHWAY	hsa04071	9	119	0.000104081	0.00119223	PPP2R1B|TP53|TEP1|S1PR1|FYN|MAPK14|MAPK1|PPP2R5E|BCL2	http://www.genome.jp/kegg-bin/show_pathway?hsa04071/hsa:1432%09red/hsa:5594%09red/hsa:5519%09red/hsa:596%09red/hsa:5529%09red/hsa:2534%09red/hsa:1901%09red/hsa:7157%09red/hsa:5728%09red
Renal cell carcinoma	KEGG PATHWAY	hsa05211	7	69	0.000114243	0.00129651	EPAS1|ARNT|PTPN11|JUN|MAPK1|FH|CRK	http://www.genome.jp/kegg-bin/show_pathway?hsa05211/hsa:2034%09red/hsa:5594%09red/hsa:5781%09red/hsa:405%09red/hsa:1398%09red/hsa:3725%09red/hsa:2271%09red
Phagosome	KEGG PATHWAY	hsa04145	10	152	0.000129242	0.00144006	ATP6V1D|ATP6V1A|ATP6V0E2|HLA-DMB|TUBB|ATP6V1C1|M6PR|TUBB2A|ATP6V0D1|HLA-DMA	http://www.genome.jp/kegg-bin/show_pathway?hsa04145/hsa:7280%09red/hsa:9114%09red/hsa:528%09red/hsa:3108%09red/hsa:3109%09red/hsa:51382%09red/hsa:4074%09red/hsa:523%09red/hsa:155066%09red
Oxytocin signaling pathway	KEGG PATHWAY	hsa04921	10	153	0.000135946	0.00149663	CD38|RCN1|PRKAG1|JUN|ADCY9|PIK3CG|CAMKK2|MAPK1|PPP1R12A|MYL6B	http://www.genome.jp/kegg-bin/show_pathway?hsa04921/hsa:5594%09red/hsa:140465%09red/hsa:952%09red/hsa:4659%09red/hsa:1827%09red/hsa:10645%09red/hsa:3725%09red/hsa:5294%09red/hsa:5571%09red/hsa:115%09red
Vibrio cholerae infection	KEGG PATHWAY	hsa05110	6	50	0.000152628	0.00163619	ATP6V1D|ATP6V1A|ATP6V0E2|ADCY9|ATP6V1C1|ATP6V0D1	http://www.genome.jp/kegg-bin/show_pathway?hsa05110/hsa:155066%09red/hsa:115%09red/hsa:528%09red/hsa:51382%09red/hsa:9114%09red/hsa:523%09red
Antifolate resistance	KEGG PATHWAY	hsa01523	5	31	0.000158143	0.00166141	DHFR|TYMS|GART|SHMT2|GGH	http://www.genome.jp/kegg-bin/show_pathway?hsa01523/hsa:8836%09red/hsa:6472%09red/hsa:1719%09red/hsa:2618%09red/hsa:7298%09red
Leishmaniasis	KEGG PATHWAY	hsa05140	7	74	0.000170831	0.00176834	NFKBIA|JUN|MAPK14|MAPK1|IFNGR2|HLA-DMB|HLA-DMA	http://www.genome.jp/kegg-bin/show_pathway?hsa05140/hsa:1432%09red/hsa:5594%09red/hsa:3460%09red/hsa:3725%09red/hsa:4792%09red/hsa:3108%09red/hsa:3109%09red
Cytokine-cytokine receptor interaction	KEGG PATHWAY	hsa04060	14	294	0.000173992	0.00178755	IL7R|IL4R|IL10RB|ACVR1B|IFNA2|LTB|CCR1|CCR3|FASLG|IFNGR2|CCR7|IFNA10|GDF11|IFNA14	http://www.genome.jp/kegg-bin/show_pathway?hsa04060/hsa:1232%09red/hsa:1230%09red/hsa:1236%09red/hsa:3460%09red/hsa:3448%09red/hsa:3446%09red/hsa:3588%09red/hsa:3566%09red/hsa:3440%09red/hsa:91%09red/hsa:3575%09red/hsa:356%09red/hsa:10220%09red/hsa:4050%09red
AGE-RAGE signaling pathway in diabetic complications	KEGG PATHWAY	hsa04933	8	100	0.00017497	0.0017921	CASP3|PIM1|JUN|MAPK14|MAPK1|ICAM1|VEGFB|BCL2	http://www.genome.jp/kegg-bin/show_pathway?hsa04933/hsa:836%09red/hsa:5594%09red/hsa:3383%09red/hsa:596%09red/hsa:5292%09red/hsa:3725%09red/hsa:1432%09red/hsa:7423%09red
MAPK signaling pathway	KEGG PATHWAY	hsa04010	14	295	0.000179897	0.00183547	CRK|RRAS|STMN1|CASP3|GADD45B|JUN|JUND|MAPK14|MAPK1|FASLG|TP53|VEGFB|DUSP5|FLT3LG	http://www.genome.jp/kegg-bin/show_pathway?hsa04010/hsa:7157%09red/hsa:836%09red/hsa:5594%09red/hsa:6237%09red/hsa:3727%09red/hsa:3725%09red/hsa:1432%09red/hsa:1847%09red/hsa:3925%09red/hsa:7423%09red/hsa:356%09red/hsa:1398%09red/hsa:2323%09red/hsa:4616%09red
Autoimmune thyroid disease	KEGG PATHWAY	hsa05320	6	53	0.000204241	0.0020463	IFNA2|FASLG|HLA-DMA|IFNA10|HLA-DMB|IFNA14	http://www.genome.jp/kegg-bin/show_pathway?hsa05320/hsa:3448%09red/hsa:3446%09red/hsa:3109%09red/hsa:3440%09red/hsa:3108%09red/hsa:356%09red
beta-Alanine metabolism	KEGG PATHWAY	hsa00410	5	33	0.000205634	0.00205466	HADH|EHHADH|ALDH2|CNDP2|HIBCH	http://www.genome.jp/kegg-bin/show_pathway?hsa00410/hsa:3030%09red/hsa:1962%09red/hsa:26275%09red/hsa:55748%09red/hsa:217%09red
Toll-like receptor signaling pathway	KEGG PATHWAY	hsa04620	8	104	0.000224816	0.00222816	NFKBIA|IFNA2|TLR1|JUN|MAPK14|MAPK1|IFNA10|IFNA14	http://www.genome.jp/kegg-bin/show_pathway?hsa04620/hsa:1432%09red/hsa:5594%09red/hsa:7096%09red/hsa:3448%09red/hsa:3446%09red/hsa:3725%09red/hsa:4792%09red/hsa:3440%09red
RNA transport	KEGG PATHWAY	hsa03013	10	165	0.000242155	0.00235556	EIF3I|EIF4E2|NUP62|NCBP1|NUP133|SRRM1|EIF1|EIF2B2|EIF2S1|EIF2S2	http://www.genome.jp/kegg-bin/show_pathway?hsa03013/hsa:10250%09red/hsa:8668%09red/hsa:55746%09red/hsa:23636%09red/hsa:1965%09red/hsa:9470%09red/hsa:4686%09red/hsa:8894%09red/hsa:10209%09red/hsa:8892%09red
Protein processing in endoplasmic reticulum	KEGG PATHWAY	hsa04141	10	165	0.000242155	0.00235556	HERPUD1|RAD23B|HYOU1|STT3A|PDIA6|BAK1|PLAA|EIF2S1|UFD1L|BCL2	http://www.genome.jp/kegg-bin/show_pathway?hsa04141/hsa:9709%09red/hsa:9373%09red/hsa:596%09red/hsa:10130%09red/hsa:3703%09red/hsa:7353%09red/hsa:578%09red/hsa:10525%09red/hsa:1965%09red/hsa:5887%09red
Drug metabolism - other enzymes	KEGG PATHWAY	hsa00983	7	79	0.000248194	0.00238903	NME4|GSTA1|CYP2E1|RRM2|RRM1|TK1|DUT	http://www.genome.jp/kegg-bin/show_pathway?hsa00983/hsa:7083%09red/hsa:4833%09red/hsa:2938%09red/hsa:1854%09red/hsa:1571%09red/hsa:6240%09red/hsa:6241%09red
Focal adhesion	KEGG PATHWAY	hsa04510	11	199	0.000256111	0.00244603	TEP1|SHC2|FYN|CCND3|JUN|MAPK1|PPP1R12A|VEGFB|CRK|BIRC3|BCL2	http://www.genome.jp/kegg-bin/show_pathway?hsa04510/hsa:896%09red/hsa:3725%09red/hsa:4659%09red/hsa:596%09red/hsa:25759%09red/hsa:2534%09red/hsa:5728%09red/hsa:5594%09red/hsa:7423%09red/hsa:1398%09red/hsa:330%09red
Prion diseases	KEGG PATHWAY	hsa05020	5	35	0.00026327	0.0025014	HN1|STIP1|MAPK1|FYN|C8B	http://www.genome.jp/kegg-bin/show_pathway?hsa05020/hsa:4851%09red/hsa:5594%09red/hsa:2534%09red/hsa:732%09red/hsa:10963%09red
Endometrial cancer	KEGG PATHWAY	hsa05213	6	58	0.000319882	0.0029853	TCF7|TEP1|GADD45B|BAK1|MAPK1|TP53	http://www.genome.jp/kegg-bin/show_pathway?hsa05213/hsa:5594%09red/hsa:578%09red/hsa:7157%09red/hsa:5728%09red/hsa:4616%09red/hsa:6932%09red
Peroxisome	KEGG PATHWAY	hsa04146	7	83	0.000328518	0.00303305	PEX3|AGPS|IDH2|IDH1|PRDX1|EHHADH|SLC27A2	http://www.genome.jp/kegg-bin/show_pathway?hsa04146/hsa:8504%09red/hsa:8540%09red/hsa:3418%09red/hsa:1962%09red/hsa:3417%09red/hsa:5052%09red/hsa:11001%09red
Thyroid cancer	KEGG PATHWAY	hsa05216	5	37	0.000332404	0.003048	TCF7|MAPK1|TP53|GADD45B|BAK1	http://www.genome.jp/kegg-bin/show_pathway?hsa05216/hsa:6932%09red/hsa:5594%09red/hsa:4616%09red/hsa:7157%09red/hsa:578%09red
NOD-like receptor signaling pathway	KEGG PATHWAY	hsa04621	10	178	0.000428116	0.00381158	IFNA10|IFNA2|NFKBIA|JUN|MAPK14|MAPK1|TXNIP|BIRC3|BCL2|IFNA14	http://www.genome.jp/kegg-bin/show_pathway?hsa04621/hsa:1432%09red/hsa:5594%09red/hsa:3448%09red/hsa:596%09red/hsa:3725%09red/hsa:4792%09red/hsa:3440%09red/hsa:10628%09red/hsa:3446%09red/hsa:330%09red
Phospholipase D signaling pathway	KEGG PATHWAY	hsa04072	9	148	0.000478864	0.00419234	F2|SHC2|PIP5K1A|FYN|ADCY9|PIK3CG|RRAS|MAPK1|PTPN11	http://www.genome.jp/kegg-bin/show_pathway?hsa04072/hsa:8394%09red/hsa:5594%09red/hsa:5781%09red/hsa:6237%09red/hsa:5294%09red/hsa:25759%09red/hsa:2534%09red/hsa:2147%09red/hsa:115%09red
Terpenoid backbone biosynthesis	KEGG PATHWAY	hsa00900	4	22	0.000493365	0.00429883	IDI1|ICMT|RCE1|ZMPSTE24	http://www.genome.jp/kegg-bin/show_pathway?hsa00900/hsa:9986%09red/hsa:10269%09red/hsa:23463%09red/hsa:3422%09red
Gastric cancer	KEGG PATHWAY	hsa05226	9	149	0.000501438	0.00434856	TCF7|TP53|SHC2|CCNE2|GADD45B|CCNE1|BAK1|MAPK1|BCL2	http://www.genome.jp/kegg-bin/show_pathway?hsa05226/hsa:7157%09red/hsa:5594%09red/hsa:596%09red/hsa:25759%09red/hsa:578%09red/hsa:898%09red/hsa:9134%09red/hsa:4616%09red/hsa:6932%09red
IL-17 signaling pathway	KEGG PATHWAY	hsa04657	7	93	0.000622398	0.0051624	CASP3|NFKBIA|JUN|JUND|MAPK14|MAPK1|MMP3	http://www.genome.jp/kegg-bin/show_pathway?hsa04657/hsa:836%09red/hsa:5594%09red/hsa:3727%09red/hsa:3725%09red/hsa:4792%09red/hsa:1432%09red/hsa:4314%09red
Lysosome	KEGG PATHWAY	hsa04142	8	123	0.000645366	0.00530875	LAPTM4A|ACP2|HEXA|NPC1|CLTA|CLTC|ATP6V0D1|M6PR	http://www.genome.jp/kegg-bin/show_pathway?hsa04142/hsa:4864%09red/hsa:9114%09red/hsa:53%09red/hsa:1211%09red/hsa:1213%09red/hsa:4074%09red/hsa:3073%09red/hsa:9741%09red
TGF-beta signaling pathway	KEGG PATHWAY	hsa04350	7	94	0.000660582	0.00536195	PPP2R1B|RBL1|ACVR1B|NEO1|MAPK1|TGIF2|TFDP1	http://www.genome.jp/kegg-bin/show_pathway?hsa04350/hsa:5594%09red/hsa:4756%09red/hsa:5519%09red/hsa:60436%09red/hsa:91%09red/hsa:7027%09red/hsa:5933%09red
Chemokine signaling pathway	KEGG PATHWAY	hsa04062	10	190	0.000692832	0.00558672	ITK|SHC2|NFKBIA|ADCY9|PIK3CG|CCR1|CCR3|CCR7|CRK|MAPK1	http://www.genome.jp/kegg-bin/show_pathway?hsa04062/hsa:1232%09red/hsa:1230%09red/hsa:5594%09red/hsa:1236%09red/hsa:4792%09red/hsa:3702%09red/hsa:25759%09red/hsa:5294%09red/hsa:115%09red/hsa:1398%09red
Prolactin signaling pathway	KEGG PATHWAY	hsa04917	6	70	0.000806861	0.00635295	SOCS7|SOCS1|SHC2|SLC2A2|MAPK14|MAPK1	http://www.genome.jp/kegg-bin/show_pathway?hsa04917/hsa:1432%09red/hsa:5594%09red/hsa:25759%09red/hsa:8651%09red/hsa:122809%09red/hsa:6514%09red
Osteoclast differentiation	KEGG PATHWAY	hsa04380	8	128	0.000825051	0.00641711	SOCS1|FYN|NFKBIA|JUN|JUND|MAPK14|MAPK1|IFNGR2	http://www.genome.jp/kegg-bin/show_pathway?hsa04380/hsa:1432%09red/hsa:5594%09red/hsa:3460%09red/hsa:3727%09red/hsa:3725%09red/hsa:2534%09red/hsa:8651%09red/hsa:4792%09red
Autophagy - animal	KEGG PATHWAY	hsa04140	8	128	0.000825051	0.00641711	TEP1|IRS2|RRAS|CAMKK2|MAPK1|DDIT4|EIF2S1|BCL2	http://www.genome.jp/kegg-bin/show_pathway?hsa04140/hsa:5594%09red/hsa:8660%09red/hsa:6237%09red/hsa:596%09red/hsa:5728%09red/hsa:1965%09red/hsa:54541%09red/hsa:10645%09red
Type II diabetes mellitus	KEGG PATHWAY	hsa04930	5	46	0.000825481	0.00641711	SOCS7|MAPK1|SOCS1|SLC2A2|IRS2	http://www.genome.jp/kegg-bin/show_pathway?hsa04930/hsa:8651%09red/hsa:5594%09red/hsa:8660%09red/hsa:6514%09red/hsa:122809%09red
Necroptosis	KEGG PATHWAY	hsa04217	9	162	0.000883251	0.00680862	FTH1|IFNA2|BIRC3|SLC25A5|IFNA10|FASLG|IFNGR2|BCL2|IFNA14	http://www.genome.jp/kegg-bin/show_pathway?hsa04217/hsa:3460%09red/hsa:3448%09red/hsa:596%09red/hsa:3440%09red/hsa:292%09red/hsa:2495%09red/hsa:356%09red/hsa:330%09red/hsa:3446%09red
Purine metabolism	KEGG PATHWAY	hsa00230	8	130	0.000907297	0.00695027	NME4|ADCY9|PAICS|RRM2|RRM1|ADA|GART|PDE4D	http://www.genome.jp/kegg-bin/show_pathway?hsa00230/hsa:5144%09red/hsa:115%09red/hsa:4833%09red/hsa:6240%09red/hsa:100%09red/hsa:2618%09red/hsa:10606%09red/hsa:6241%09red
NF-kappa B signaling pathway	KEGG PATHWAY	hsa04064	7	100	0.000930391	0.00709761	GADD45B|NFKBIA|BIRC3|LTB|ICAM1|CSNK2A1|BCL2	http://www.genome.jp/kegg-bin/show_pathway?hsa04064/hsa:330%09red/hsa:3383%09red/hsa:596%09red/hsa:4792%09red/hsa:4616%09red/hsa:1459%09red/hsa:4050%09red
Valine, leucine and isoleucine degradation	KEGG PATHWAY	hsa00280	5	48	0.000984974	0.00737627	ACAA2|EHHADH|HIBCH|ALDH2|HADH	http://www.genome.jp/kegg-bin/show_pathway?hsa00280/hsa:3030%09red/hsa:217%09red/hsa:1962%09red/hsa:26275%09red/hsa:10449%09red
Chagas disease (American trypanosomiasis)	KEGG PATHWAY	hsa05142	7	103	0.0010944	0.00809678	PPP2R1B|NFKBIA|JUN|MAPK14|MAPK1|FASLG|IFNGR2	http://www.genome.jp/kegg-bin/show_pathway?hsa05142/hsa:1432%09red/hsa:5594%09red/hsa:3460%09red/hsa:5519%09red/hsa:3725%09red/hsa:4792%09red/hsa:356%09red
T cell receptor signaling pathway	KEGG PATHWAY	hsa04660	7	103	0.0010944	0.00809678	ITK|NCK2|FYN|NFKBIA|JUN|MAPK14|MAPK1	http://www.genome.jp/kegg-bin/show_pathway?hsa04660/hsa:1432%09red/hsa:5594%09red/hsa:4792%09red/hsa:3702%09red/hsa:3725%09red/hsa:2534%09red/hsa:8440%09red
Hepatocellular carcinoma	KEGG PATHWAY	hsa05225	9	168	0.00112557	0.00824391	TCF7|TP53|SHC2|GADD45B|GSTA1|NQO1|MAPK1|TEP1|BAK1	http://www.genome.jp/kegg-bin/show_pathway?hsa05225/hsa:5594%09red/hsa:25759%09red/hsa:2938%09red/hsa:578%09red/hsa:7157%09red/hsa:5728%09red/hsa:1728%09red/hsa:4616%09red/hsa:6932%09red
Pancreatic cancer	KEGG PATHWAY	hsa05212	6	75	0.00112774	0.00824391	BRCA2|TP53|GADD45B|BAK1|MAPK1|RAD51	http://www.genome.jp/kegg-bin/show_pathway?hsa05212/hsa:5594%09red/hsa:578%09red/hsa:7157%09red/hsa:675%09red/hsa:4616%09red/hsa:5888%09red
Glioma	KEGG PATHWAY	hsa05214	6	75	0.00112774	0.00824391	TEP1|SHC2|GADD45B|BAK1|MAPK1|TP53	http://www.genome.jp/kegg-bin/show_pathway?hsa05214/hsa:5594%09red/hsa:25759%09red/hsa:578%09red/hsa:7157%09red/hsa:5728%09red/hsa:4616%09red
Spliceosome	KEGG PATHWAY	hsa03040	8	135	0.00114189	0.00833082	SNW1|NCBP1|SNRPD1|BCAS2|PRPF40A|LSM2|SNRPF|SNRPG	http://www.genome.jp/kegg-bin/show_pathway?hsa03040/hsa:6632%09red/hsa:6637%09red/hsa:6636%09red/hsa:22938%09red/hsa:10286%09red/hsa:4686%09red/hsa:55660%09red/hsa:57819%09red
C-type lectin receptor signaling pathway	KEGG PATHWAY	hsa04625	7	104	0.00115383	0.00840126	RRAS|EGR2|PTPN11|NFKBIA|JUN|MAPK14|MAPK1	http://www.genome.jp/kegg-bin/show_pathway?hsa04625/hsa:1432%09red/hsa:5594%09red/hsa:5781%09red/hsa:6237%09red/hsa:3725%09red/hsa:4792%09red/hsa:1959%09red
Insulin signaling pathway	KEGG PATHWAY	hsa04910	8	137	0.00124828	0.00889522	SOCS7|EIF4E2|SOCS1|SHC2|PRKAG1|IRS2|MAPK1|CRK	http://www.genome.jp/kegg-bin/show_pathway?hsa04910/hsa:8651%09red/hsa:5594%09red/hsa:8660%09red/hsa:5571%09red/hsa:1398%09red/hsa:25759%09red/hsa:122809%09red/hsa:9470%09red
Ubiquitin mediated proteolysis	KEGG PATHWAY	hsa04120	8	137	0.00124828	0.00889522	BRCA1|SOCS1|UBE2A|UBE2C|BIRC3|CDC20|UBE2L3|TRIP12	http://www.genome.jp/kegg-bin/show_pathway?hsa04120/hsa:11065%09red/hsa:9320%09red/hsa:7332%09red/hsa:991%09red/hsa:672%09red/hsa:8651%09red/hsa:7319%09red/hsa:330%09red
Amyotrophic lateral sclerosis (ALS)	KEGG PATHWAY	hsa05014	5	51	0.00126565	0.00900154	MAPK14|TP53|CASP3|APAF1|BCL2	http://www.genome.jp/kegg-bin/show_pathway?hsa05014/hsa:596%09red/hsa:836%09red/hsa:317%09red/hsa:1432%09red/hsa:7157%09red
Insulin resistance	KEGG PATHWAY	hsa04931	7	108	0.0014173	0.00988882	TEP1|PRKAG1|PTPN11|NFKBIA|SLC2A2|IRS2|SLC27A2	http://www.genome.jp/kegg-bin/show_pathway?hsa04931/hsa:8660%09red/hsa:5781%09red/hsa:5571%09red/hsa:4792%09red/hsa:6514%09red/hsa:5728%09red/hsa:11001%09red
EGFR tyrosine kinase inhibitor resistance	KEGG PATHWAY	hsa01521	6	79	0.00144831	0.00997431	EIF4E2|BCL2L11|SHC2|MAPK1|TEP1|BCL2	http://www.genome.jp/kegg-bin/show_pathway?hsa01521/hsa:5594%09red/hsa:596%09red/hsa:25759%09red/hsa:10018%09red/hsa:5728%09red/hsa:9470%09red
Pathogenic Escherichia coli infection	KEGG PATHWAY	hsa05130	5	55	0.00172658	0.0116436	TUBB2A|FYN|TUBB|NCK2|KRT18	http://www.genome.jp/kegg-bin/show_pathway?hsa05130/hsa:7280%09red/hsa:8440%09red/hsa:3875%09red/hsa:2534%09red
Legionellosis	KEGG PATHWAY	hsa05134	5	55	0.00172658	0.0116436	CASP7|NFKBIA|CASP3|APAF1|CLK1	http://www.genome.jp/kegg-bin/show_pathway?hsa05134/hsa:317%09red/hsa:836%09red/hsa:4792%09red/hsa:840%09red/hsa:1195%09red
Fatty acid metabolism	KEGG PATHWAY	hsa01212	5	57	0.00199828	0.0131915	ACAA2|PTPLAD1|EHHADH|HADH|SCD	http://www.genome.jp/kegg-bin/show_pathway?hsa01212/hsa:6319%09red/hsa:3030%09red/hsa:51495%09red/hsa:1962%09red/hsa:10449%09red
Adrenergic signaling in cardiomyocytes	KEGG PATHWAY	hsa04261	8	149	0.00206343	0.0134287	PPP2R1B|TPM4|ADCY9|PIK3CG|MAPK14|MAPK1|PPP2R5E|BCL2	http://www.genome.jp/kegg-bin/show_pathway?hsa04261/hsa:1432%09red/hsa:5594%09red/hsa:5519%09red/hsa:596%09red/hsa:5529%09red/hsa:5294%09red/hsa:7171%09red/hsa:115%09red
SNARE interactions in vesicular transport	KEGG PATHWAY	hsa04130	4	34	0.00212586	0.0136897	VAMP1|GOSR2|STX2|STX5	http://www.genome.jp/kegg-bin/show_pathway?hsa04130/hsa:6811%09red/hsa:2054%09red/hsa:9570%09red/hsa:6843%09red
Propanoate metabolism	KEGG PATHWAY	hsa00640	4	34	0.00212586	0.0136897	HADH|SUCLA2|EHHADH|HIBCH	http://www.genome.jp/kegg-bin/show_pathway?hsa00640/hsa:8803%09red/hsa:3030%09red/hsa:1962%09red/hsa:26275%09red
Ribosome	KEGG PATHWAY	hsa03010	8	153	0.0024126	0.0151848	RPS4Y1|RPS16|MRPL19|RPL35A|RPL22|RPL14|MRPS14|MRPS11	http://www.genome.jp/kegg-bin/show_pathway?hsa03010/hsa:6217%09red/hsa:6146%09red/hsa:9801%09red/hsa:6165%09red/hsa:6192%09red/hsa:64963%09red/hsa:63931%09red/hsa:9045%09red
Viral myocarditis	KEGG PATHWAY	hsa05416	5	60	0.00246259	0.0153474	FYN|HLA-DMB|CASP3|ICAM1|HLA-DMA	http://www.genome.jp/kegg-bin/show_pathway?hsa05416/hsa:836%09red/hsa:3383%09red/hsa:2534%09red/hsa:3108%09red/hsa:3109%09red
AMPK signaling pathway	KEGG PATHWAY	hsa04152	7	120	0.00249614	0.0155301	PPP2R1B|CCNA2|PRKAG1|SCD|IRS2|CAMKK2|PPP2R5E	http://www.genome.jp/kegg-bin/show_pathway?hsa04152/hsa:890%09red/hsa:8660%09red/hsa:5571%09red/hsa:10645%09red/hsa:5529%09red/hsa:6319%09red/hsa:5519%09red
Longevity regulating pathway	KEGG PATHWAY	hsa04211	6	89	0.00255232	0.0158261	EIF4E2|TP53|PRKAG1|ADCY9|IRS2|CAMKK2	http://www.genome.jp/kegg-bin/show_pathway?hsa04211/hsa:8660%09red/hsa:5571%09red/hsa:10645%09red/hsa:7157%09red/hsa:9470%09red/hsa:115%09red
Cushing syndrome	KEGG PATHWAY	hsa04934	8	155	0.0026037	0.0160905	CDKN2C|TCF7|ARNT|CCNE2|CCNE1|ADCY9|MAPK1|FH	http://www.genome.jp/kegg-bin/show_pathway?hsa04934/hsa:5594%09red/hsa:115%09red/hsa:405%09red/hsa:898%09red/hsa:9134%09red/hsa:2271%09red/hsa:6932%09red/hsa:1031%09red
Yersinia infection	KEGG PATHWAY	hsa05135	7	121	0.00260851	0.0160931	PIP5K1A|NFKBIA|JUN|MAPK14|MAPK1|CRK|PAK1	http://www.genome.jp/kegg-bin/show_pathway?hsa05135/hsa:5585%09red/hsa:8394%09red/hsa:5594%09red/hsa:1398%09red/hsa:3725%09red/hsa:4792%09red/hsa:1432%09red
Platelet activation	KEGG PATHWAY	hsa04611	7	124	0.00296904	0.0177515	F2|FYN|ADCY9|PIK3CG|MAPK14|MAPK1|PPP1R12A	http://www.genome.jp/kegg-bin/show_pathway?hsa04611/hsa:1432%09red/hsa:5594%09red/hsa:4659%09red/hsa:5294%09red/hsa:2534%09red/hsa:2147%09red/hsa:115%09red
Basal cell carcinoma	KEGG PATHWAY	hsa05217	5	63	0.00300061	0.0178531	TCF7|PTCH1|TP53|GADD45B|BAK1	http://www.genome.jp/kegg-bin/show_pathway?hsa05217/hsa:578%09red/hsa:6932%09red/hsa:4616%09red/hsa:7157%09red/hsa:5727%09red
Pyruvate metabolism	KEGG PATHWAY	hsa00620	4	39	0.00335898	0.0196359	FH|PDHB|ALDH2|MDH1	http://www.genome.jp/kegg-bin/show_pathway?hsa00620/hsa:5162%09red/hsa:4190%09red/hsa:2271%09red/hsa:217%09red
Mitophagy - animal	KEGG PATHWAY	hsa04137	5	65	0.00340335	0.0197931	TAX1BP1|TP53|RRAS|JUN|CSNK2A1	http://www.genome.jp/kegg-bin/show_pathway?hsa04137/hsa:6237%09red/hsa:1459%09red/hsa:3725%09red/hsa:8887%09red/hsa:7157%09red
Inflammatory bowel disease (IBD)	KEGG PATHWAY	hsa05321	5	65	0.00340335	0.0197931	JUN|HLA-DMB|IL4R|IFNGR2|HLA-DMA	http://www.genome.jp/kegg-bin/show_pathway?hsa05321/hsa:3460%09red/hsa:3725%09red/hsa:3108%09red/hsa:3566%09red/hsa:3109%09red
Glycine, serine and threonine metabolism	KEGG PATHWAY	hsa00260	4	40	0.00365343	0.0210559	ALAS1|PGAM1|SHMT2|AMT	http://www.genome.jp/kegg-bin/show_pathway?hsa00260/hsa:211%09red/hsa:441531%09red/hsa:6472%09red/hsa:275%09red
Steroid biosynthesis	KEGG PATHWAY	hsa00100	3	19	0.00372417	0.0211978	ACAT1|ACAT2|CYP24A1	http://www.genome.jp/kegg-bin/show_pathway?hsa00100/hsa:1591%09red/hsa:6646%09red/hsa:8435%09red
Relaxin signaling pathway	KEGG PATHWAY	hsa04926	7	130	0.0038033	0.0215498	SHC2|NFKBIA|JUN|ADCY9|MAPK14|MAPK1|VEGFB	http://www.genome.jp/kegg-bin/show_pathway?hsa04926/hsa:1432%09red/hsa:25759%09red/hsa:115%09red/hsa:3725%09red/hsa:4792%09red/hsa:5594%09red/hsa:7423%09red
Proteoglycans in cancer	KEGG PATHWAY	hsa05205	9	203	0.00381531	0.0215498	RRAS|TP53|CASP3|PTPN11|MAPK14|MAPK1|FASLG|PPP1R12A|PTCH1	http://www.genome.jp/kegg-bin/show_pathway?hsa05205/hsa:836%09red/hsa:5594%09red/hsa:4659%09red/hsa:5781%09red/hsa:6237%09red/hsa:1432%09red/hsa:7157%09red/hsa:356%09red/hsa:5727%09red
Hematopoietic cell lineage	KEGG PATHWAY	hsa04640	6	97	0.00381531	0.0215498	IL7R|CD38|IL4R|FLT3LG|HLA-DMB|HLA-DMA	http://www.genome.jp/kegg-bin/show_pathway?hsa04640/hsa:952%09red/hsa:2323%09red/hsa:3566%09red/hsa:3575%09red/hsa:3108%09red/hsa:3109%09red
cGMP-PKG signaling pathway	KEGG PATHWAY	hsa04022	8	167	0.00401143	0.0222532	IRS2|ADCY9|SLC25A5|PIK3CG|MAPK1|PPP1R12A|PPIF|GTF2I	http://www.genome.jp/kegg-bin/show_pathway?hsa04022/hsa:2969%09red/hsa:5594%09red/hsa:8660%09red/hsa:4659%09red/hsa:10105%09red/hsa:5294%09red/hsa:292%09red/hsa:115%09red
Endocytosis	KEGG PATHWAY	hsa04144	10	244	0.00401773	0.0222532	TSG101|RAB35|EHD4|RAB11FIP5|SNX4|PIP5K1A|CLTA|CLTC|SH3GL1|DNAJC6	http://www.genome.jp/kegg-bin/show_pathway?hsa04144/hsa:8394%09red/hsa:7251%09red/hsa:30844%09red/hsa:1211%09red/hsa:1213%09red/hsa:11021%09red/hsa:6455%09red/hsa:26056%09red/hsa:8723%09red/hsa:9829%09red
Adipocytokine signaling pathway	KEGG PATHWAY	hsa04920	5	69	0.00432302	0.0225792	PRKAG1|CAMKK2|PTPN11|NFKBIA|IRS2	http://www.genome.jp/kegg-bin/show_pathway?hsa04920/hsa:5571%09red/hsa:10645%09red/hsa:4792%09red/hsa:8660%09red/hsa:5781%09red
RIG-I-like receptor signaling pathway	KEGG PATHWAY	hsa04622	5	70	0.00457808	0.0238436	MAPK14|IFNA2|NFKBIA|IFNA10|IFNA14	http://www.genome.jp/kegg-bin/show_pathway?hsa04622/hsa:3446%09red/hsa:1432%09red/hsa:3440%09red/hsa:4792%09red/hsa:3448%09red
Fatty acid degradation	KEGG PATHWAY	hsa00071	4	44	0.00500594	0.025565	ACAA2|EHHADH|ALDH2|HADH	http://www.genome.jp/kegg-bin/show_pathway?hsa00071/hsa:3030%09red/hsa:217%09red/hsa:1962%09red/hsa:10449%09red
Adherens junction	KEGG PATHWAY	hsa04520	5	72	0.00511998	0.026003	PTPRM|MAPK1|FYN|TCF7|CSNK2A1	http://www.genome.jp/kegg-bin/show_pathway?hsa04520/hsa:1459%09red/hsa:6932%09red/hsa:5594%09red/hsa:2534%09red/hsa:5797%09red
Melanoma	KEGG PATHWAY	hsa05218	5	72	0.00511998	0.026003	TEP1|GADD45B|MAPK1|TP53|BAK1	http://www.genome.jp/kegg-bin/show_pathway?hsa05218/hsa:5728%09red/hsa:5594%09red/hsa:4616%09red/hsa:7157%09red/hsa:578%09red
Estrogen signaling pathway	KEGG PATHWAY	hsa04915	7	138	0.00517872	0.026265	SHC2|KRT14|JUN|ADCY9|MAPK1|KRT18|BCL2	http://www.genome.jp/kegg-bin/show_pathway?hsa04915/hsa:5594%09red/hsa:3861%09red/hsa:596%09red/hsa:3725%09red/hsa:3875%09red/hsa:115%09red/hsa:25759%09red
Fluid shear stress and atherosclerosis	KEGG PATHWAY	hsa05418	7	139	0.00537383	0.0266177	TP53|JUN|GSTA1|NQO1|MAPK14|ICAM1|BCL2	http://www.genome.jp/kegg-bin/show_pathway?hsa05418/hsa:1432%09red/hsa:3383%09red/hsa:596%09red/hsa:3725%09red/hsa:2938%09red/hsa:7157%09red/hsa:1728%09red
Parathyroid hormone synthesis, secretion and action	KEGG PATHWAY	hsa04928	6	106	0.00573298	0.027737	CYP24A1|JUND|ADCY9|MAPK1|PDE4D|BCL2	http://www.genome.jp/kegg-bin/show_pathway?hsa04928/hsa:5144%09red/hsa:5594%09red/hsa:596%09red/hsa:115%09red/hsa:3727%09red/hsa:1591%09red
Axon guidance	KEGG PATHWAY	hsa04360	8	181	0.00632548	0.029913	SEMA5A|NCK2|PTPN11|FYN|RRAS|NEO1|MAPK1|PTCH1	http://www.genome.jp/kegg-bin/show_pathway?hsa04360/hsa:5594%09red/hsa:4756%09red/hsa:5781%09red/hsa:6237%09red/hsa:2534%09red/hsa:8440%09red/hsa:9037%09red/hsa:5727%09red
Pertussis	KEGG PATHWAY	hsa05133	5	76	0.00633729	0.029913	MAPK14|CASP7|MAPK1|JUN|CASP3	http://www.genome.jp/kegg-bin/show_pathway?hsa05133/hsa:5594%09red/hsa:1432%09red/hsa:836%09red/hsa:3725%09red/hsa:840%09red
HIF-1 signaling pathway	KEGG PATHWAY	hsa04066	6	109	0.00650565	0.0306683	EIF4E2|ARNT|MAPK1|IFNGR2|PDHB|BCL2	http://www.genome.jp/kegg-bin/show_pathway?hsa04066/hsa:5594%09red/hsa:3460%09red/hsa:405%09red/hsa:596%09red/hsa:9470%09red/hsa:5162%09red
Cholinergic synapse	KEGG PATHWAY	hsa04725	6	112	0.00735126	0.0334123	KCNQ2|FYN|ADCY9|PIK3CG|MAPK1|BCL2	http://www.genome.jp/kegg-bin/show_pathway?hsa04725/hsa:5594%09red/hsa:596%09red/hsa:5294%09red/hsa:3785%09red/hsa:115%09red/hsa:2534%09red
Retrograde endocannabinoid signaling	KEGG PATHWAY	hsa04723	7	148	0.00738661	0.0334902	NDUFA6|NDUFAB1|ADCY9|MAPK14|NDUFS2|MAPK1|GABRA4	http://www.genome.jp/kegg-bin/show_pathway?hsa04723/hsa:1432%09red/hsa:5594%09red/hsa:4700%09red/hsa:4706%09red/hsa:4720%09red/hsa:115%09red/hsa:2557%09red
Folate biosynthesis	KEGG PATHWAY	hsa00790	3	26	0.0082032	0.036473	DHFR|PCBD1|GGH	http://www.genome.jp/kegg-bin/show_pathway?hsa00790/hsa:8836%09red/hsa:5092%09red/hsa:1719%09red
mTOR signaling pathway	KEGG PATHWAY	hsa04150	7	153	0.00872078	0.0374169	ATP6V1D|ATP6V1A|EIF4E2|DDIT4|MAPK1|TEP1|ATP6V1C1	http://www.genome.jp/kegg-bin/show_pathway?hsa04150/hsa:5594%09red/hsa:528%09red/hsa:5728%09red/hsa:9470%09red/hsa:54541%09red/hsa:51382%09red/hsa:523%09red
Salmonella infection	KEGG PATHWAY	hsa05132	5	83	0.00893281	0.038282	MAPK14|MAPK1|JUN|PAK1|IFNGR2	http://www.genome.jp/kegg-bin/show_pathway?hsa05132/hsa:5594%09red/hsa:5585%09red/hsa:1432%09red/hsa:3725%09red/hsa:3460%09red
Fatty acid elongation	KEGG PATHWAY	hsa00062	3	27	0.00901865	0.0383814	ACAA2|PTPLAD1|HADH	http://www.genome.jp/kegg-bin/show_pathway?hsa00062/hsa:3030%09red/hsa:51495%09red/hsa:10449%09red
ErbB signaling pathway	KEGG PATHWAY	hsa04012	5	85	0.00979146	0.041383	CRK|MAPK1|JUN|NCK2|SHC2	http://www.genome.jp/kegg-bin/show_pathway?hsa04012/hsa:3725%09red/hsa:1398%09red/hsa:8440%09red/hsa:25759%09red/hsa:5594%09red
Gap junction	KEGG PATHWAY	hsa04540	5	88	0.0111831	0.0450881	CDK1|MAPK1|TUBB2A|ADCY9|TUBB	http://www.genome.jp/kegg-bin/show_pathway?hsa04540/hsa:7280%09red/hsa:5594%09red/hsa:983%09red/hsa:115%09red
Glyoxylate and dicarboxylate metabolism	KEGG PATHWAY	hsa00630	3	30	0.0117412	0.0465722	SHMT2|MDH1|AMT	http://www.genome.jp/kegg-bin/show_pathway?hsa00630/hsa:275%09red/hsa:6472%09red/hsa:4190%09red
mRNA surveillance pathway	KEGG PATHWAY	hsa03015	5	91	0.0127038	0.048352	SRRM1|PPP2R5E|PPP2R1B|NCBP1|CSTF2	http://www.genome.jp/kegg-bin/show_pathway?hsa03015/hsa:5529%09red/hsa:1478%09red/hsa:4686%09red/hsa:5519%09red/hsa:10250%09red
Ubiquinone and other terpenoid-quinone biosynthesis	KEGG PATHWAY	hsa00130	2	11	0.0145178	0.0532753	NQO1|HPD	http://www.genome.jp/kegg-bin/show_pathway?hsa00130/hsa:3242%09red/hsa:1728%09red
Tight junction	KEGG PATHWAY	hsa04530	7	170	0.0145882	0.0534804	PCNA|PPP2R1B|HSPA4|ARHGEF18|JUN|PRKAG1|MYL6B	http://www.genome.jp/kegg-bin/show_pathway?hsa04530/hsa:140465%09red/hsa:5519%09red/hsa:5571%09red/hsa:5111%09red/hsa:3725%09red/hsa:23370%09red/hsa:3308%09red
cAMP signaling pathway	KEGG PATHWAY	hsa04024	8	214	0.0156472	0.0566286	NFKBIA|JUN|ADCY9|RRAS|MAPK1|PPP1R12A|PTCH1|PDE4D	http://www.genome.jp/kegg-bin/show_pathway?hsa04024/hsa:5144%09red/hsa:5594%09red/hsa:4659%09red/hsa:6237%09red/hsa:3725%09red/hsa:4792%09red/hsa:115%09red/hsa:5727%09red
Cytosolic DNA-sensing pathway	KEGG PATHWAY	hsa04623	4	63	0.0159405	0.0576334	IFNA2|NFKBIA|IFNA10|IFNA14	http://www.genome.jp/kegg-bin/show_pathway?hsa04623/hsa:3446%09red/hsa:3440%09red/hsa:4792%09red/hsa:3448%09red
Choline metabolism in cancer	KEGG PATHWAY	hsa05231	5	99	0.0174269	0.060566	SLC22A4|LYPLA1|PIP5K1A|MAPK1|JUN	http://www.genome.jp/kegg-bin/show_pathway?hsa05231/hsa:10434%09red/hsa:8394%09red/hsa:3725%09red/hsa:5594%09red/hsa:6583%09red
Acute myeloid leukemia	KEGG PATHWAY	hsa05221	4	66	0.0184426	0.0635032	TCF7|MAPK1|PIM2|PIM1	http://www.genome.jp/kegg-bin/show_pathway?hsa05221/hsa:11040%09red/hsa:5292%09red/hsa:5594%09red/hsa:6932%09red
Non-small cell lung cancer	KEGG PATHWAY	hsa05223	4	66	0.0184426	0.0635032	GADD45B|MAPK1|TP53|BAK1	http://www.genome.jp/kegg-bin/show_pathway?hsa05223/hsa:5594%09red/hsa:4616%09red/hsa:7157%09red/hsa:578%09red
Non-homologous end-joining	KEGG PATHWAY	hsa03450	2	13	0.0191764	0.0641597	MRE11A|FEN1	http://www.genome.jp/kegg-bin/show_pathway?hsa03450/hsa:4361%09red/hsa:2237%09red
Primary immunodeficiency	KEGG PATHWAY	hsa05340	3	37	0.0197503	0.0657212	IL7R|ADA|UNG	http://www.genome.jp/kegg-bin/show_pathway?hsa05340/hsa:100%09red/hsa:7374%09red/hsa:3575%09red
Shigellosis	KEGG PATHWAY	hsa05131	4	68	0.0202384	0.0669816	MAPK14|CRK|MAPK1|NFKBIA	http://www.genome.jp/kegg-bin/show_pathway?hsa05131/hsa:1398%09red/hsa:1432%09red/hsa:5594%09red/hsa:4792%09red
Staphylococcus aureus infection	KEGG PATHWAY	hsa05150	4	68	0.0202384	0.0669816	HLA-DMB|CFH|ICAM1|HLA-DMA	http://www.genome.jp/kegg-bin/show_pathway?hsa05150/hsa:3075%09red/hsa:3383%09red/hsa:3108%09red/hsa:3109%09red
Fc epsilon RI signaling pathway	KEGG PATHWAY	hsa04664	4	68	0.0202384	0.0669816	MAPK14|ALOX5|MAPK1|FYN	http://www.genome.jp/kegg-bin/show_pathway?hsa04664/hsa:1432%09red/hsa:5594%09red/hsa:2534%09red/hsa:240%09red
Allograft rejection	KEGG PATHWAY	hsa05330	3	38	0.021087	0.0692293	FASLG|HLA-DMB|HLA-DMA	http://www.genome.jp/kegg-bin/show_pathway?hsa05330/hsa:356%09red/hsa:3108%09red/hsa:3109%09red
Transcriptional misregulation in cancer	KEGG PATHWAY	hsa05202	7	186	0.0222819	0.0719952	CDKN2C|TP53|WHSC1|GADD45B|BIRC3|BAK1|MMP3	http://www.genome.jp/kegg-bin/show_pathway?hsa05202/hsa:1031%09red/hsa:578%09red/hsa:7157%09red/hsa:7468%09red/hsa:4314%09red/hsa:330%09red/hsa:4616%09red
Glucagon signaling pathway	KEGG PATHWAY	hsa04922	5	106	0.0224075	0.0721027	PRKAG1|PDHB|PPP4C|SLC2A2|PGAM1	http://www.genome.jp/kegg-bin/show_pathway?hsa04922/hsa:5162%09red/hsa:5571%09red/hsa:441531%09red/hsa:5531%09red/hsa:6514%09red
Graft-versus-host disease	KEGG PATHWAY	hsa05332	3	41	0.0253874	0.0783133	FASLG|HLA-DMB|HLA-DMA	http://www.genome.jp/kegg-bin/show_pathway?hsa05332/hsa:356%09red/hsa:3108%09red/hsa:3109%09red
Inositol phosphate metabolism	KEGG PATHWAY	hsa00562	4	74	0.0262547	0.0808531	PIP5K1A|INPP1|TEP1|PIK3CG	http://www.genome.jp/kegg-bin/show_pathway?hsa00562/hsa:5728%09red/hsa:8394%09red/hsa:3628%09red/hsa:5294%09red
Bacterial invasion of epithelial cells	KEGG PATHWAY	hsa05100	4	74	0.0262547	0.0808531	CRK|CLTA|CLTC|SHC2	http://www.genome.jp/kegg-bin/show_pathway?hsa05100/hsa:1398%09red/hsa:25759%09red/hsa:1211%09red/hsa:1213%09red
Tryptophan metabolism	KEGG PATHWAY	hsa00380	3	42	0.0269176	0.0811333	HADH|EHHADH|ALDH2	http://www.genome.jp/kegg-bin/show_pathway?hsa00380/hsa:3030%09red/hsa:1962%09red/hsa:217%09red
Biosynthesis of amino acids	KEGG PATHWAY	hsa01230	4	75	0.0273507	0.0814979	IDH2|IDH1|SHMT2|PGAM1	http://www.genome.jp/kegg-bin/show_pathway?hsa01230/hsa:3418%09red/hsa:441531%09red/hsa:6472%09red/hsa:3417%09red
Type I diabetes mellitus	KEGG PATHWAY	hsa04940	3	43	0.028496	0.0843636	FASLG|HLA-DMB|HLA-DMA	http://www.genome.jp/kegg-bin/show_pathway?hsa04940/hsa:356%09red/hsa:3108%09red/hsa:3109%09red
Vasopressin-regulated water reabsorption	KEGG PATHWAY	hsa04962	3	44	0.0301225	0.0870757	DYNLL1|ADCY9|AQP3	http://www.genome.jp/kegg-bin/show_pathway?hsa04962/hsa:360%09red/hsa:8655%09red/hsa:115%09red
RNA degradation	KEGG PATHWAY	hsa03018	4	79	0.0320048	0.0918671	EXOSC2|TOB1|LSM2|BTG1	http://www.genome.jp/kegg-bin/show_pathway?hsa03018/hsa:694%09red/hsa:10140%09red/hsa:23404%09red/hsa:57819%09red
2-Oxocarboxylic acid metabolism	KEGG PATHWAY	hsa01210	2	18	0.0331015	0.0937707	IDH2|IDH1	http://www.genome.jp/kegg-bin/show_pathway?hsa01210/hsa:3418%09red/hsa:3417%09red
Wnt signaling pathway	KEGG PATHWAY	hsa04310	6	160	0.0335668	0.0947966	TCF7|TP53|CCND3|JUN|TBL1X|CSNK2A1	http://www.genome.jp/kegg-bin/show_pathway?hsa04310/hsa:896%09red/hsa:3725%09red/hsa:7157%09red/hsa:6907%09red/hsa:6932%09red/hsa:1459%09red
B cell receptor signaling pathway	KEGG PATHWAY	hsa04662	4	82	0.0357815	0.100428	NFKBIA|MAPK1|JUN|CD72	http://www.genome.jp/kegg-bin/show_pathway?hsa04662/hsa:971%09red/hsa:5594%09red/hsa:3725%09red/hsa:4792%09red
Cholesterol metabolism	KEGG PATHWAY	hsa04979	3	50	0.0408809	0.110124	ACAT1|ACAT2|NPC1	http://www.genome.jp/kegg-bin/show_pathway?hsa04979/hsa:4864%09red/hsa:6646%09red/hsa:8435%09red
Endocrine and other factor-regulated calcium reabsorption	KEGG PATHWAY	hsa04961	3	50	0.0408809	0.110124	CLTA|ADCY9|CLTC	http://www.genome.jp/kegg-bin/show_pathway?hsa04961/hsa:1211%09red/hsa:115%09red/hsa:1213%09red
Systemic lupus erythematosus	KEGG PATHWAY	hsa05322	5	133	0.0497863	0.12806	HIST1H4J|C8B|HLA-DMB|SNRPD1|HLA-DMA	http://www.genome.jp/kegg-bin/show_pathway?hsa05322/hsa:6632%09red/hsa:8363%09red/hsa:732%09red/hsa:3108%09red/hsa:3109%09red
Histidine metabolism	KEGG PATHWAY	hsa00340	2	23	0.0498726	0.12806	ALDH2|CNDP2	http://www.genome.jp/kegg-bin/show_pathway?hsa00340/hsa:55748%09red/hsa:217%09red
Protein export	KEGG PATHWAY	hsa03060	2	23	0.0498726	0.12806	SEC11A|SRP54	http://www.genome.jp/kegg-bin/show_pathway?hsa03060/hsa:6729%09red/hsa:23478%09red
GnRH signaling pathway	KEGG PATHWAY	hsa04912	4	93	0.0517399	0.132116	MAPK14|MAPK1|JUN|ADCY9	http://www.genome.jp/kegg-bin/show_pathway?hsa04912/hsa:1432%09red/hsa:3725%09red/hsa:5594%09red/hsa:115%09red
Apelin signaling pathway	KEGG PATHWAY	hsa04371	5	137	0.0550005	0.138804	RRAS|PRKAG1|MAPK1|ADCY9|PIK3CG	http://www.genome.jp/kegg-bin/show_pathway?hsa04371/hsa:6237%09red/hsa:5571%09red/hsa:5594%09red/hsa:5294%09red/hsa:115%09red
Ras signaling pathway	KEGG PATHWAY	hsa04014	7	232	0.0587852	0.147143	SHC2|PTPN11|RRAS|MAPK1|FLT3LG|VEGFB|FASLG	http://www.genome.jp/kegg-bin/show_pathway?hsa04014/hsa:5594%09red/hsa:5781%09red/hsa:6237%09red/hsa:25759%09red/hsa:2323%09red/hsa:7423%09red/hsa:356%09red
VEGF signaling pathway	KEGG PATHWAY	hsa04370	3	59	0.060127	0.149889	MAPK14|MAPK1|SHC2	http://www.genome.jp/kegg-bin/show_pathway?hsa04370/hsa:1432%09red/hsa:25759%09red/hsa:5594%09red
Viral protein interaction with cytokine and cytokine receptor	KEGG PATHWAY	hsa04061	4	100	0.0636103	0.157188	CCR1|CCR3|IL10RB|CCR7	http://www.genome.jp/kegg-bin/show_pathway?hsa04061/hsa:1232%09red/hsa:1230%09red/hsa:1236%09red/hsa:3588%09red
Biosynthesis of unsaturated fatty acids	KEGG PATHWAY	hsa01040	2	27	0.0650246	0.158762	SCD|PTPLAD1	http://www.genome.jp/kegg-bin/show_pathway?hsa01040/hsa:6319%09red/hsa:51495%09red
Longevity regulating pathway - multiple species	KEGG PATHWAY	hsa04213	3	62	0.0673298	0.164172	PRKAG1|ADCY9|IRS2	http://www.genome.jp/kegg-bin/show_pathway?hsa04213/hsa:5571%09red/hsa:8660%09red/hsa:115%09red
Cell adhesion molecules (CAMs)	KEGG PATHWAY	hsa04514	5	146	0.0678415	0.165201	PTPRM|NEO1|HLA-DMB|ICAM1|HLA-DMA	http://www.genome.jp/kegg-bin/show_pathway?hsa04514/hsa:3383%09red/hsa:4756%09red/hsa:3108%09red/hsa:5797%09red/hsa:3109%09red
Butanoate metabolism	KEGG PATHWAY	hsa00650	2	28	0.069025	0.16632	HADH|EHHADH	http://www.genome.jp/kegg-bin/show_pathway?hsa00650/hsa:3030%09red/hsa:1962%09red
Hippo signaling pathway	KEGG PATHWAY	hsa04390	5	154	0.0805323	0.176341	TCF7|PPP2R1B|CCND3|BIRC5|YWHAE	http://www.genome.jp/kegg-bin/show_pathway?hsa04390/hsa:896%09red/hsa:332%09red/hsa:7531%09red/hsa:6932%09red/hsa:5519%09red
Asthma	KEGG PATHWAY	hsa05310	2	31	0.0814853	0.176341	HLA-DMB|HLA-DMA	http://www.genome.jp/kegg-bin/show_pathway?hsa05310/hsa:3108%09red/hsa:3109%09red
Glycolysis / Gluconeogenesis	KEGG PATHWAY	hsa00010	3	68	0.0828393	0.176341	PDHB|ALDH2|PGAM1	http://www.genome.jp/kegg-bin/show_pathway?hsa00010/hsa:5162%09red/hsa:441531%09red/hsa:217%09red
Leukocyte transendothelial migration	KEGG PATHWAY	hsa04670	4	112	0.0869577	0.18292	MAPK14|PTPN11|ITK|ICAM1	http://www.genome.jp/kegg-bin/show_pathway?hsa04670/hsa:1432%09red/hsa:3383%09red/hsa:3702%09red/hsa:5781%09red
Rap1 signaling pathway	KEGG PATHWAY	hsa04015	6	210	0.0931996	0.185477	RRAS|ADCY9|MAPK14|MAPK1|VEGFB|CRK	http://www.genome.jp/kegg-bin/show_pathway?hsa04015/hsa:1432%09red/hsa:5594%09red/hsa:115%09red/hsa:6237%09red/hsa:1398%09red/hsa:7423%09red
Drug metabolism - cytochrome P450	KEGG PATHWAY	hsa00982	3	72	0.0939498	0.185477	FMO3|GSTA1|CYP2E1	http://www.genome.jp/kegg-bin/show_pathway?hsa00982/hsa:1571%09red/hsa:2938%09red/hsa:2328%09red
Regulation of actin cytoskeleton	KEGG PATHWAY	hsa04810	6	214	0.0995084	0.190668	F2|PIP5K1A|RRAS|MAPK1|PPP1R12A|CRK	http://www.genome.jp/kegg-bin/show_pathway?hsa04810/hsa:8394%09red/hsa:5594%09red/hsa:4659%09red/hsa:6237%09red/hsa:1398%09red/hsa:2147%09red
Thyroid hormone signaling pathway	KEGG PATHWAY	hsa04919	4	119	0.102236	0.195644	HN1|MAPK1|TP53|RCN1	http://www.genome.jp/kegg-bin/show_pathway?hsa04919/hsa:1827%09red/hsa:5594%09red/hsa:4851%09red/hsa:7157%09red
PPAR signaling pathway	KEGG PATHWAY	hsa03320	3	76	0.105634	0.195644	SCD|EHHADH|SLC27A2	http://www.genome.jp/kegg-bin/show_pathway?hsa03320/hsa:6319%09red/hsa:11001%09red/hsa:1962%09red
African trypanosomiasis	KEGG PATHWAY	hsa05143	2	37	0.108209	0.195644	FASLG|ICAM1	http://www.genome.jp/kegg-bin/show_pathway?hsa05143/hsa:356%09red/hsa:3383%09red
Antigen processing and presentation	KEGG PATHWAY	hsa04612	3	77	0.10864	0.195644	HLA-DMA|HLA-DMB|HSPA4	http://www.genome.jp/kegg-bin/show_pathway?hsa04612/hsa:3308%09red/hsa:3108%09red/hsa:3109%09red
Complement and coagulation cascades	KEGG PATHWAY	hsa04610	3	79	0.114751	0.204329	F2|C8B|CFH	http://www.genome.jp/kegg-bin/show_pathway?hsa04610/hsa:3075%09red/hsa:732%09red/hsa:2147%09red
Riboflavin metabolism	KEGG PATHWAY	hsa00740	1	8	0.122319	0.204731	ACP2	http://www.genome.jp/kegg-bin/show_pathway?hsa00740/hsa:53%09red
Ferroptosis	KEGG PATHWAY	hsa04216	2	40	0.122326	0.204731	FTH1|TP53	http://www.genome.jp/kegg-bin/show_pathway?hsa04216/hsa:2495%09red/hsa:7157%09red
Chemical carcinogenesis	KEGG PATHWAY	hsa05204	3	82	0.124152	0.207503	GSTA1|CYP2E1|ARNT	http://www.genome.jp/kegg-bin/show_pathway?hsa05204/hsa:405%09red/hsa:1571%09red/hsa:2938%09red
Bladder cancer	KEGG PATHWAY	hsa05219	2	41	0.127127	0.211898	MAPK1|TP53	http://www.genome.jp/kegg-bin/show_pathway?hsa05219/hsa:5594%09red/hsa:7157%09red
Alcoholism	KEGG PATHWAY	hsa05034	5	180	0.129651	0.215093	HAT1|HIST1H4J|MAPK1|SHC2|CAMKK2	http://www.genome.jp/kegg-bin/show_pathway?hsa05034/hsa:10645%09red/hsa:5594%09red/hsa:25759%09red/hsa:8363%09red/hsa:8520%09red
Vascular smooth muscle contraction	KEGG PATHWAY	hsa04270	4	132	0.133568	0.215093	MYL6B|MAPK1|ADCY9|PPP1R12A	http://www.genome.jp/kegg-bin/show_pathway?hsa04270/hsa:5594%09red/hsa:140465%09red/hsa:4659%09red/hsa:115%09red
ABC transporters	KEGG PATHWAY	hsa02010	2	45	0.146746	0.224433	ABCA5|ABCB7	http://www.genome.jp/kegg-bin/show_pathway?hsa02010/hsa:22%09red/hsa:23461%09red
Basal transcription factors	KEGG PATHWAY	hsa03022	2	45	0.146746	0.224433	TAF7|GTF2I	http://www.genome.jp/kegg-bin/show_pathway?hsa03022/hsa:2969%09red/hsa:6879%09red
Hypertrophic cardiomyopathy (HCM)	KEGG PATHWAY	hsa05410	3	90	0.150486	0.228746	PRKAG1|TPM4|TTN	http://www.genome.jp/kegg-bin/show_pathway?hsa05410/hsa:5571%09red/hsa:7171%09red/hsa:7273%09red
Morphine addiction	KEGG PATHWAY	hsa05032	3	91	0.153895	0.233062	GABRA4|PDE4D|ADCY9	http://www.genome.jp/kegg-bin/show_pathway?hsa05032/hsa:5144%09red/hsa:2557%09red/hsa:115%09red
Signaling pathways regulating pluripotency of stem cells	KEGG PATHWAY	hsa04550	4	140	0.154566	0.233731	MAPK14|TCF7|MAPK1|ACVR1B	http://www.genome.jp/kegg-bin/show_pathway?hsa04550/hsa:6932%09red/hsa:1432%09red/hsa:5594%09red/hsa:91%09red
Hedgehog signaling pathway	KEGG PATHWAY	hsa04340	2	47	0.156775	0.233731	PTCH1|BCL2	http://www.genome.jp/kegg-bin/show_pathway?hsa04340/hsa:596%09red/hsa:5727%09red
Notch signaling pathway	KEGG PATHWAY	hsa04330	2	48	0.161837	0.236234	HN1|SNW1	http://www.genome.jp/kegg-bin/show_pathway?hsa04330/hsa:4851%09red/hsa:22938%09red
Fc gamma R-mediated phagocytosis	KEGG PATHWAY	hsa04666	3	94	0.164267	0.239686	CRK|PIP5K1A|MAPK1	http://www.genome.jp/kegg-bin/show_pathway?hsa04666/hsa:1398%09red/hsa:8394%09red/hsa:5594%09red
Ovarian steroidogenesis	KEGG PATHWAY	hsa04913	2	49	0.166928	0.243183	ALOX5|ADCY9	http://www.genome.jp/kegg-bin/show_pathway?hsa04913/hsa:115%09red/hsa:240%09red
Intestinal immune network for IgA production	KEGG PATHWAY	hsa04672	2	49	0.166928	0.243183	HLA-DMB|HLA-DMA	http://www.genome.jp/kegg-bin/show_pathway?hsa04672/hsa:3108%09red/hsa:3109%09red
Dilated cardiomyopathy (DCM)	KEGG PATHWAY	hsa05414	3	96	0.171293	0.2435	TPM4|TTN|ADCY9	http://www.genome.jp/kegg-bin/show_pathway?hsa05414/hsa:7171%09red/hsa:115%09red/hsa:7273%09red
Arginine and proline metabolism	KEGG PATHWAY	hsa00330	2	50	0.172046	0.2435	ALDH2|CNDP2	http://www.genome.jp/kegg-bin/show_pathway?hsa00330/hsa:55748%09red/hsa:217%09red
N-Glycan biosynthesis	KEGG PATHWAY	hsa00510	2	50	0.172046	0.2435	STT3A|MGAT5	http://www.genome.jp/kegg-bin/show_pathway?hsa00510/hsa:4249%09red/hsa:3703%09red
Pancreatic secretion	KEGG PATHWAY	hsa04972	3	98	0.178404	0.251565	CD38|RAB3D|ADCY9	http://www.genome.jp/kegg-bin/show_pathway?hsa04972/hsa:9545%09red/hsa:952%09red/hsa:115%09red
Phosphatidylinositol signaling system	KEGG PATHWAY	hsa04070	3	99	0.18199	0.251565	PIP5K1A|INPP1|TEP1	http://www.genome.jp/kegg-bin/show_pathway?hsa04070/hsa:5728%09red/hsa:8394%09red/hsa:3628%09red
Mineral absorption	KEGG PATHWAY	hsa04978	2	53	0.187547	0.256551	SLC31A1|FTH1	http://www.genome.jp/kegg-bin/show_pathway?hsa04978/hsa:2495%09red/hsa:1317%09red
Melanogenesis	KEGG PATHWAY	hsa04916	3	101	0.189218	0.258609	TCF7|MAPK1|ADCY9	http://www.genome.jp/kegg-bin/show_pathway?hsa04916/hsa:6932%09red/hsa:5594%09red/hsa:115%09red
Regulation of lipolysis in adipocytes	KEGG PATHWAY	hsa04923	2	55	0.197984	0.264242	ADCY9|IRS2	http://www.genome.jp/kegg-bin/show_pathway?hsa04923/hsa:8660%09red/hsa:115%09red
Glycosphingolipid biosynthesis - ganglio series	KEGG PATHWAY	hsa00604	1	15	0.20703	0.271197	HEXA	http://www.genome.jp/kegg-bin/show_pathway?hsa00604/hsa:3073%09red
Glycosphingolipid biosynthesis - globo and isoglobo series	KEGG PATHWAY	hsa00603	1	15	0.20703	0.271197	HEXA	http://www.genome.jp/kegg-bin/show_pathway?hsa00603/hsa:3073%09red
Long-term depression	KEGG PATHWAY	hsa04730	2	60	0.224348	0.287832	PPP2R1B|MAPK1	http://www.genome.jp/kegg-bin/show_pathway?hsa04730/hsa:5594%09red/hsa:5519%09red
Phenylalanine metabolism	KEGG PATHWAY	hsa00360	1	17	0.229698	0.289644	HPD	http://www.genome.jp/kegg-bin/show_pathway?hsa00360/hsa:3242%09red
Arachidonic acid metabolism	KEGG PATHWAY	hsa00590	2	63	0.240292	0.297607	ALOX5|CYP2E1	http://www.genome.jp/kegg-bin/show_pathway?hsa00590/hsa:1571%09red/hsa:240%09red
Other glycan degradation	KEGG PATHWAY	hsa00511	1	18	0.240789	0.297607	HEXA	http://www.genome.jp/kegg-bin/show_pathway?hsa00511/hsa:3073%09red
Serotonergic synapse	KEGG PATHWAY	hsa04726	3	115	0.241571	0.298473	ALOX5|MAPK1|CASP3	http://www.genome.jp/kegg-bin/show_pathway?hsa04726/hsa:836%09red/hsa:5594%09red/hsa:240%09red
Glycosaminoglycan degradation	KEGG PATHWAY	hsa00531	1	19	0.25172	0.306684	HEXA	http://www.genome.jp/kegg-bin/show_pathway?hsa00531/hsa:3073%09red
Pantothenate and CoA biosynthesis	KEGG PATHWAY	hsa00770	1	19	0.25172	0.306684	VNN2	http://www.genome.jp/kegg-bin/show_pathway?hsa00770/hsa:8875%09red
Aminoacyl-tRNA biosynthesis	KEGG PATHWAY	hsa00970	2	66	0.256285	0.31204	TARS|KARS	http://www.genome.jp/kegg-bin/show_pathway?hsa00970/hsa:6897%09red/hsa:3735%09red
Other types of O-glycan biosynthesis	KEGG PATHWAY	hsa00514	1	22	0.283579	0.335279	COLGALT2	http://www.genome.jp/kegg-bin/show_pathway?hsa00514/hsa:23127%09red
Proximal tubule bicarbonate reclamation	KEGG PATHWAY	hsa04964	1	23	0.293895	0.343718	MDH1	http://www.genome.jp/kegg-bin/show_pathway?hsa04964/hsa:4190%09red
Thyroid hormone synthesis	KEGG PATHWAY	hsa04918	2	74	0.298936	0.349282	GSR|ADCY9	http://www.genome.jp/kegg-bin/show_pathway?hsa04918/hsa:2936%09red/hsa:115%09red
Dopaminergic synapse	KEGG PATHWAY	hsa04728	3	131	0.303759	0.352915	MAPK14|PPP2R5E|PPP2R1B	http://www.genome.jp/kegg-bin/show_pathway?hsa04728/hsa:1432%09red/hsa:5529%09red/hsa:5519%09red
Glycosaminoglycan biosynthesis - heparan sulfate / heparin	KEGG PATHWAY	hsa00534	1	24	0.304062	0.352915	NDST2	http://www.genome.jp/kegg-bin/show_pathway?hsa00534/hsa:8509%09red
Metabolism of xenobiotics by cytochrome P450	KEGG PATHWAY	hsa00980	2	76	0.309554	0.358949	GSTA1|CYP2E1	http://www.genome.jp/kegg-bin/show_pathway?hsa00980/hsa:1571%09red/hsa:2938%09red
Glycosylphosphatidylinositol (GPI)-anchor biosynthesis	KEGG PATHWAY	hsa00563	1	25	0.314084	0.361919	PIGO	http://www.genome.jp/kegg-bin/show_pathway?hsa00563/hsa:84720%09red
Calcium signaling pathway	KEGG PATHWAY	hsa04020	4	193	0.315485	0.362966	CD38|PPIF|ADCY9|SLC25A5	http://www.genome.jp/kegg-bin/show_pathway?hsa04020/hsa:10105%09red/hsa:292%09red/hsa:952%09red/hsa:115%09red
Maturity onset diabetes of the young	KEGG PATHWAY	hsa04950	1	26	0.323961	0.369137	SLC2A2	http://www.genome.jp/kegg-bin/show_pathway?hsa04950/hsa:6514%09red
Ascorbate and aldarate metabolism	KEGG PATHWAY	hsa00053	1	27	0.333696	0.376843	ALDH2	http://www.genome.jp/kegg-bin/show_pathway?hsa00053/hsa:217%09red
Linoleic acid metabolism	KEGG PATHWAY	hsa00591	1	29	0.352749	0.393525	CYP2E1	http://www.genome.jp/kegg-bin/show_pathway?hsa00591/hsa:1571%09red
Cardiac muscle contraction	KEGG PATHWAY	hsa04260	2	86	0.362012	0.401004	TPM4|UQCRC1	http://www.genome.jp/kegg-bin/show_pathway?hsa04260/hsa:7171%09red/hsa:7384%09red
Insulin secretion	KEGG PATHWAY	hsa04911	2	86	0.362012	0.401004	ADCY9|SLC2A2	http://www.genome.jp/kegg-bin/show_pathway?hsa04911/hsa:6514%09red/hsa:115%09red
Nicotinate and nicotinamide metabolism	KEGG PATHWAY	hsa00760	1	30	0.362071	0.401004	CD38	http://www.genome.jp/kegg-bin/show_pathway?hsa00760/hsa:952%09red
Circadian rhythm	KEGG PATHWAY	hsa04710	1	31	0.371258	0.409085	PRKAG1	http://www.genome.jp/kegg-bin/show_pathway?hsa04710/hsa:5571%09red
GABAergic synapse	KEGG PATHWAY	hsa04727	2	89	0.377474	0.415311	GABRA4|ADCY9	http://www.genome.jp/kegg-bin/show_pathway?hsa04727/hsa:2557%09red/hsa:115%09red
Salivary secretion	KEGG PATHWAY	hsa04970	2	90	0.382593	0.419188	CD38|ADCY9	http://www.genome.jp/kegg-bin/show_pathway?hsa04970/hsa:952%09red/hsa:115%09red
Fructose and mannose metabolism	KEGG PATHWAY	hsa00051	1	33	0.389239	0.423817	SORD	http://www.genome.jp/kegg-bin/show_pathway?hsa00051/hsa:6652%09red
Pentose and glucuronate interconversions	KEGG PATHWAY	hsa00040	1	34	0.398036	0.430337	SORD	http://www.genome.jp/kegg-bin/show_pathway?hsa00040/hsa:6652%09red
Amoebiasis	KEGG PATHWAY	hsa05146	2	95	0.407907	0.439331	C8B|CASP3	http://www.genome.jp/kegg-bin/show_pathway?hsa05146/hsa:836%09red/hsa:732%09red
Tyrosine metabolism	KEGG PATHWAY	hsa00350	1	36	0.415252	0.445805	HPD	http://www.genome.jp/kegg-bin/show_pathway?hsa00350/hsa:3242%09red
Circadian entrainment	KEGG PATHWAY	hsa04713	2	97	0.417892	0.448246	MAPK1|ADCY9	http://www.genome.jp/kegg-bin/show_pathway?hsa04713/hsa:5594%09red/hsa:115%09red
Glycerophospholipid metabolism	KEGG PATHWAY	hsa00564	2	97	0.417892	0.448246	LYPLA1|TAZ	http://www.genome.jp/kegg-bin/show_pathway?hsa00564/hsa:6901%09red/hsa:10434%09red
Aldosterone-regulated sodium reabsorption	KEGG PATHWAY	hsa04960	1	37	0.423675	0.453127	MAPK1	http://www.genome.jp/kegg-bin/show_pathway?hsa04960/hsa:5594%09red
Inflammatory mediator regulation of TRP channels	KEGG PATHWAY	hsa04750	2	100	0.432707	0.461981	MAPK14|ADCY9	http://www.genome.jp/kegg-bin/show_pathway?hsa04750/hsa:1432%09red/hsa:115%09red
Nicotine addiction	KEGG PATHWAY	hsa05033	1	40	0.448223	0.475236	GABRA4	http://www.genome.jp/kegg-bin/show_pathway?hsa05033/hsa:2557%09red
Porphyrin and chlorophyll metabolism	KEGG PATHWAY	hsa00860	1	42	0.464006	0.48943	ALAS1	http://www.genome.jp/kegg-bin/show_pathway?hsa00860/hsa:211%09red
Carbohydrate digestion and absorption	KEGG PATHWAY	hsa04973	1	44	0.479339	0.503436	SLC2A2	http://www.genome.jp/kegg-bin/show_pathway?hsa04973/hsa:6514%09red
Glutamatergic synapse	KEGG PATHWAY	hsa04724	2	114	0.499	0.52185	MAPK1|ADCY9	http://www.genome.jp/kegg-bin/show_pathway?hsa04724/hsa:5594%09red/hsa:115%09red
Ether lipid metabolism	KEGG PATHWAY	hsa00565	1	47	0.50152	0.523295	AGPS	http://www.genome.jp/kegg-bin/show_pathway?hsa00565/hsa:8540%09red
Amino sugar and nucleotide sugar metabolism	KEGG PATHWAY	hsa00520	1	48	0.508703	0.529587	HEXA	http://www.genome.jp/kegg-bin/show_pathway?hsa00520/hsa:3073%09red
Cocaine addiction	KEGG PATHWAY	hsa05030	1	49	0.515782	0.535894	JUN	http://www.genome.jp/kegg-bin/show_pathway?hsa05030/hsa:3725%09red
Cysteine and methionine metabolism	KEGG PATHWAY	hsa00270	1	49	0.515782	0.535894	MDH1	http://www.genome.jp/kegg-bin/show_pathway?hsa00270/hsa:4190%09red
Malaria	KEGG PATHWAY	hsa05144	1	49	0.515782	0.535894	ICAM1	http://www.genome.jp/kegg-bin/show_pathway?hsa05144/hsa:3383%09red
Steroid hormone biosynthesis	KEGG PATHWAY	hsa00140	1	60	0.587241	0.602143	CYP2E1	http://www.genome.jp/kegg-bin/show_pathway?hsa00140/hsa:1571%09red
Glycerolipid metabolism	KEGG PATHWAY	hsa00561	1	61	0.59319	0.607565	ALDH2	http://www.genome.jp/kegg-bin/show_pathway?hsa00561/hsa:217%09red
Cortisol synthesis and secretion	KEGG PATHWAY	hsa04927	1	65	0.616142	0.627751	ADCY9	http://www.genome.jp/kegg-bin/show_pathway?hsa04927/hsa:115%09red
Long-term potentiation	KEGG PATHWAY	hsa04720	1	67	0.627129	0.636652	MAPK1	http://www.genome.jp/kegg-bin/show_pathway?hsa04720/hsa:5594%09red
Amphetamine addiction	KEGG PATHWAY	hsa05031	1	68	0.632504	0.641931	JUN	http://www.genome.jp/kegg-bin/show_pathway?hsa05031/hsa:3725%09red
Bile secretion	KEGG PATHWAY	hsa04976	1	72	0.653242	0.661518	ADCY9	http://www.genome.jp/kegg-bin/show_pathway?hsa04976/hsa:115%09red
Gastric acid secretion	KEGG PATHWAY	hsa04971	1	75	0.668025	0.675744	ADCY9	http://www.genome.jp/kegg-bin/show_pathway?hsa04971/hsa:115%09red
Arrhythmogenic right ventricular cardiomyopathy (ARVC)	KEGG PATHWAY	hsa05412	1	77	0.677529	0.684981	TCF7	http://www.genome.jp/kegg-bin/show_pathway?hsa05412/hsa:6932%09red
Taste transduction	KEGG PATHWAY	hsa04742	1	83	0.704443	0.710822	GABRA4	http://www.genome.jp/kegg-bin/show_pathway?hsa04742/hsa:2557%09red
ECM-receptor interaction	KEGG PATHWAY	hsa04512	1	86	0.717047	0.723143	HMMR	http://www.genome.jp/kegg-bin/show_pathway?hsa04512/hsa:3161%09red
Neuroactive ligand-receptor interaction	KEGG PATHWAY	hsa04080	4	338	0.727018	0.732797	GABRA4|F2|HCRTR2|S1PR1	http://www.genome.jp/kegg-bin/show_pathway?hsa04080/hsa:3062%09red/hsa:2557%09red/hsa:2147%09red/hsa:1901%09red
Protein digestion and absorption	KEGG PATHWAY	hsa04974	1	90	0.733021	0.738241	SLC1A5	http://www.genome.jp/kegg-bin/show_pathway?hsa04974/hsa:6510%09red
Aldosterone synthesis and secretion	KEGG PATHWAY	hsa04925	1	98	0.762319	0.766488	ADCY9	http://www.genome.jp/kegg-bin/show_pathway?hsa04925/hsa:115%09red
Ribosome biogenesis in eukaryotes	KEGG PATHWAY	hsa03008	1	105	0.785309	0.788741	CSNK2A1	http://www.genome.jp/kegg-bin/show_pathway?hsa03008/hsa:1459%09red

## Sheet: CD4-orangered4
#Term	Database	ID	Input number	Background number	P-Value	Corrected P-Value	Input	Hyperlink
Transcriptional misregulation in cancer	KEGG PATHWAY	hsa05202	6	186	2.9988e-06	9.14697e-05	HDAC1|ELANE|MPO|SP1|UTY|MMP3	http://www.genome.jp/kegg-bin/show_pathway?hsa05202/hsa:6667%09red/hsa:1991%09red/hsa:4314%09red/hsa:3065%09red/hsa:7404%09red/hsa:4353%09red
IL-17 signaling pathway	KEGG PATHWAY	hsa04657	3	93	0.00104783	0.011355	S100A9|S100A8|MMP3	http://www.genome.jp/kegg-bin/show_pathway?hsa04657/hsa:6279%09red/hsa:6280%09red/hsa:4314%09red
Hematopoietic cell lineage	KEGG PATHWAY	hsa04640	3	97	0.00117886	0.0121548	CD4|CD24|IL6R	http://www.genome.jp/kegg-bin/show_pathway?hsa04640/hsa:920%09red/hsa:3570%09red/hsa:100133941%09red
Porphyrin and chlorophyll metabolism	KEGG PATHWAY	hsa00860	2	42	0.00374773	0.0292654	BLVRB|ALAS2	http://www.genome.jp/kegg-bin/show_pathway?hsa00860/hsa:212%09red/hsa:645%09red
Pathways in cancer	KEGG PATHWAY	hsa05200	5	530	0.00501984	0.036766	HDAC1|SP1|F2|RAD51|IL6R	http://www.genome.jp/kegg-bin/show_pathway?hsa05200/hsa:5888%09red/hsa:3570%09red/hsa:3065%09red/hsa:2147%09red/hsa:6667%09red
Mitophagy - animal	KEGG PATHWAY	hsa04137	2	65	0.00849543	0.0571022	SP1|CALCOCO2	http://www.genome.jp/kegg-bin/show_pathway?hsa04137/hsa:10241%09red/hsa:6667%09red
Human T-cell leukemia virus 1 infection	KEGG PATHWAY	hsa05166	3	219	0.0109625	0.0661956	CD4|ESPL1|TSPO	http://www.genome.jp/kegg-bin/show_pathway?hsa05166/hsa:706%09red/hsa:920%09red/hsa:9700%09red
Protein digestion and absorption	KEGG PATHWAY	hsa04974	2	90	0.0155601	0.0661956	SLC1A5|ATP1B3	http://www.genome.jp/kegg-bin/show_pathway?hsa04974/hsa:6510%09red/hsa:483%09red
Salivary secretion	KEGG PATHWAY	hsa04970	2	90	0.0155601	0.0661956	ATP1B3|LYZ	http://www.genome.jp/kegg-bin/show_pathway?hsa04970/hsa:4069%09red/hsa:483%09red
TGF-beta signaling pathway	KEGG PATHWAY	hsa04350	2	94	0.016861	0.0661956	SP1|INHBB	http://www.genome.jp/kegg-bin/show_pathway?hsa04350/hsa:6667%09red/hsa:3625%09red
Riboflavin metabolism	KEGG PATHWAY	hsa00740	1	8	0.0183877	0.0661956	BLVRB	http://www.genome.jp/kegg-bin/show_pathway?hsa00740/hsa:645%09red
Choline metabolism in cancer	KEGG PATHWAY	hsa05231	2	99	0.0185499	0.066554	SP1|DGKQ	http://www.genome.jp/kegg-bin/show_pathway?hsa05231/hsa:1609%09red/hsa:6667%09red
Th17 cell differentiation	KEGG PATHWAY	hsa04659	2	107	0.0213937	0.0692407	CD4|IL6R	http://www.genome.jp/kegg-bin/show_pathway?hsa04659/hsa:920%09red/hsa:3570%09red
Cytokine-cytokine receptor interaction	KEGG PATHWAY	hsa04060	3	294	0.0236139	0.0711173	CD4|INHBB|IL6R	http://www.genome.jp/kegg-bin/show_pathway?hsa04060/hsa:920%09red/hsa:3570%09red/hsa:3625%09red
Thyroid hormone signaling pathway	KEGG PATHWAY	hsa04919	2	119	0.0259739	0.0727784	HDAC1|ATP1B3	http://www.genome.jp/kegg-bin/show_pathway?hsa04919/hsa:3065%09red/hsa:483%09red
Cell cycle	KEGG PATHWAY	hsa04110	2	124	0.0279895	0.0738943	HDAC1|ESPL1	http://www.genome.jp/kegg-bin/show_pathway?hsa04110/hsa:9700%09red/hsa:3065%09red
Systemic lupus erythematosus	KEGG PATHWAY	hsa05322	2	133	0.03177	0.0760935	ELANE|CTSG	http://www.genome.jp/kegg-bin/show_pathway?hsa05322/hsa:1511%09red/hsa:1991%09red
Neuroactive ligand-receptor interaction	KEGG PATHWAY	hsa04080	3	338	0.0335777	0.0783462	F2|TSPO|CTSG	http://www.genome.jp/kegg-bin/show_pathway?hsa04080/hsa:706%09red/hsa:1511%09red/hsa:2147%09red
Phospholipase D signaling pathway	KEGG PATHWAY	hsa04072	2	148	0.0384868	0.0822393	F2|DGKQ	http://www.genome.jp/kegg-bin/show_pathway?hsa04072/hsa:1609%09red/hsa:2147%09red
Protein processing in endoplasmic reticulum	KEGG PATHWAY	hsa04141	2	165	0.0466874	0.0916489	GANAB|BAG1	http://www.genome.jp/kegg-bin/show_pathway?hsa04141/hsa:23193%09red/hsa:573%09red
Influenza A	KEGG PATHWAY	hsa05164	2	167	0.0476911	0.0920804	CALCOCO2|HNRNPUL1	http://www.genome.jp/kegg-bin/show_pathway?hsa05164/hsa:10241%09red/hsa:11100%09red
Proximal tubule bicarbonate reclamation	KEGG PATHWAY	hsa04964	1	23	0.0482945	0.0920804	ATP1B3	http://www.genome.jp/kegg-bin/show_pathway?hsa04964/hsa:483%09red
Renin-angiotensin system	KEGG PATHWAY	hsa04614	1	23	0.0482945	0.0920804	CTSG	http://www.genome.jp/kegg-bin/show_pathway?hsa04614/hsa:1511%09red
Collecting duct acid secretion	KEGG PATHWAY	hsa04966	1	27	0.0561165	0.100499	SLC4A1	http://www.genome.jp/kegg-bin/show_pathway?hsa04966/hsa:6521%09red
Huntington disease	KEGG PATHWAY	hsa05016	2	193	0.0614274	0.105485	HDAC1|SP1	http://www.genome.jp/kegg-bin/show_pathway?hsa05016/hsa:6667%09red/hsa:3065%09red
Asthma	KEGG PATHWAY	hsa05310	1	31	0.063875	0.107334	RNASE3	http://www.genome.jp/kegg-bin/show_pathway?hsa05310/hsa:6037%09red
Primary immunodeficiency	KEGG PATHWAY	hsa05340	1	37	0.0753948	0.119864	CD4	http://www.genome.jp/kegg-bin/show_pathway?hsa05340/hsa:920%09red
African trypanosomiasis	KEGG PATHWAY	hsa05143	1	37	0.0753948	0.119864	HBB	http://www.genome.jp/kegg-bin/show_pathway?hsa05143/hsa:3043%09red
Aldosterone-regulated sodium reabsorption	KEGG PATHWAY	hsa04960	1	37	0.0753948	0.119864	ATP1B3	http://www.genome.jp/kegg-bin/show_pathway?hsa04960/hsa:483%09red
Human cytomegalovirus infection	KEGG PATHWAY	hsa05163	2	225	0.0799162	0.125363	SP1|IL6R	http://www.genome.jp/kegg-bin/show_pathway?hsa05163/hsa:3570%09red/hsa:6667%09red
Glycine, serine and threonine metabolism	KEGG PATHWAY	hsa00260	1	40	0.0811021	0.126106	ALAS2	http://www.genome.jp/kegg-bin/show_pathway?hsa00260/hsa:212%09red
Homologous recombination	KEGG PATHWAY	hsa03440	1	41	0.0829968	0.127374	RAD51	http://www.genome.jp/kegg-bin/show_pathway?hsa03440/hsa:5888%09red
Carbohydrate digestion and absorption	KEGG PATHWAY	hsa04973	1	44	0.0886577	0.131501	ATP1B3	http://www.genome.jp/kegg-bin/show_pathway?hsa04973/hsa:483%09red
Notch signaling pathway	KEGG PATHWAY	hsa04330	1	48	0.096152	0.139119	HDAC1	http://www.genome.jp/kegg-bin/show_pathway?hsa04330/hsa:3065%09red
Malaria	KEGG PATHWAY	hsa05144	1	49	0.098016	0.140476	HBB	http://www.genome.jp/kegg-bin/show_pathway?hsa05144/hsa:3043%09red
Cholesterol metabolism	KEGG PATHWAY	hsa04979	1	50	0.0998762	0.141803	TSPO	http://www.genome.jp/kegg-bin/show_pathway?hsa04979/hsa:706%09red
Endocrine and other factor-regulated calcium reabsorption	KEGG PATHWAY	hsa04961	1	50	0.0998762	0.141803	ATP1B3	http://www.genome.jp/kegg-bin/show_pathway?hsa04961/hsa:483%09red
N-Glycan biosynthesis	KEGG PATHWAY	hsa00510	1	50	0.0998762	0.141803	GANAB	http://www.genome.jp/kegg-bin/show_pathway?hsa00510/hsa:23193%09red
Mineral absorption	KEGG PATHWAY	hsa04978	1	53	0.105434	0.146944	ATP1B3	http://www.genome.jp/kegg-bin/show_pathway?hsa04978/hsa:483%09red
Fanconi anemia pathway	KEGG PATHWAY	hsa03460	1	54	0.107279	0.147962	RAD51	http://www.genome.jp/kegg-bin/show_pathway?hsa03460/hsa:5888%09red
Glycerolipid metabolism	KEGG PATHWAY	hsa00561	1	61	0.12009	0.158824	DGKQ	http://www.genome.jp/kegg-bin/show_pathway?hsa00561/hsa:1609%09red
Longevity regulating pathway - multiple species	KEGG PATHWAY	hsa04213	1	62	0.121906	0.161025	HDAC1	http://www.genome.jp/kegg-bin/show_pathway?hsa04213/hsa:3065%09red
Cortisol synthesis and secretion	KEGG PATHWAY	hsa04927	1	65	0.127329	0.166943	SP1	http://www.genome.jp/kegg-bin/show_pathway?hsa04927/hsa:6667%09red
Acute myeloid leukemia	KEGG PATHWAY	hsa05221	1	66	0.12913	0.167746	MPO	http://www.genome.jp/kegg-bin/show_pathway?hsa05221/hsa:4353%09red
Staphylococcus aureus infection	KEGG PATHWAY	hsa05150	1	68	0.13272	0.170847	DEFA4	http://www.genome.jp/kegg-bin/show_pathway?hsa05150/hsa:1669%09red
Amphetamine addiction	KEGG PATHWAY	hsa05031	1	68	0.13272	0.170847	HDAC1	http://www.genome.jp/kegg-bin/show_pathway?hsa05031/hsa:3065%09red
Central carbon metabolism in cancer	KEGG PATHWAY	hsa05230	1	69	0.134509	0.172107	SLC1A5	http://www.genome.jp/kegg-bin/show_pathway?hsa05230/hsa:6510%09red
Bile secretion	KEGG PATHWAY	hsa04976	1	72	0.139856	0.177452	ATP1B3	http://www.genome.jp/kegg-bin/show_pathway?hsa04976/hsa:483%09red
Thyroid hormone synthesis	KEGG PATHWAY	hsa04918	1	74	0.143402	0.180442	ATP1B3	http://www.genome.jp/kegg-bin/show_pathway?hsa04918/hsa:483%09red
Pancreatic cancer	KEGG PATHWAY	hsa05212	1	75	0.14517	0.182235	RAD51	http://www.genome.jp/kegg-bin/show_pathway?hsa05212/hsa:5888%09red
Gastric acid secretion	KEGG PATHWAY	hsa04971	1	75	0.14517	0.182235	ATP1B3	http://www.genome.jp/kegg-bin/show_pathway?hsa04971/hsa:483%09red
Chronic myeloid leukemia	KEGG PATHWAY	hsa05220	1	76	0.146934	0.183366	HDAC1	http://www.genome.jp/kegg-bin/show_pathway?hsa05220/hsa:3065%09red
PPAR signaling pathway	KEGG PATHWAY	hsa03320	1	76	0.146934	0.183366	SLC27A2	http://www.genome.jp/kegg-bin/show_pathway?hsa03320/hsa:11001%09red
Antigen processing and presentation	KEGG PATHWAY	hsa04612	1	77	0.148695	0.184911	CD4	http://www.genome.jp/kegg-bin/show_pathway?hsa04612/hsa:920%09red
Drug metabolism - other enzymes	KEGG PATHWAY	hsa00983	1	79	0.152205	0.188394	MPO	http://www.genome.jp/kegg-bin/show_pathway?hsa00983/hsa:4353%09red
Complement and coagulation cascades	KEGG PATHWAY	hsa04610	1	79	0.152205	0.188394	F2	http://www.genome.jp/kegg-bin/show_pathway?hsa04610/hsa:2147%09red
EGFR tyrosine kinase inhibitor resistance	KEGG PATHWAY	hsa01521	1	79	0.152205	0.188394	IL6R	http://www.genome.jp/kegg-bin/show_pathway?hsa01521/hsa:3570%09red
Peroxisome	KEGG PATHWAY	hsa04146	1	83	0.159183	0.195436	SLC27A2	http://www.genome.jp/kegg-bin/show_pathway?hsa04146/hsa:11001%09red
Cardiac muscle contraction	KEGG PATHWAY	hsa04260	1	86	0.164379	0.199509	ATP1B3	http://www.genome.jp/kegg-bin/show_pathway?hsa04260/hsa:483%09red
Insulin secretion	KEGG PATHWAY	hsa04911	1	86	0.164379	0.199509	ATP1B3	http://www.genome.jp/kegg-bin/show_pathway?hsa04911/hsa:483%09red
PD-L1 expression and PD-1 checkpoint pathway in cancer	KEGG PATHWAY	hsa05235	1	89	0.169544	0.203683	CD4	http://www.genome.jp/kegg-bin/show_pathway?hsa05235/hsa:920%09red
mRNA surveillance pathway	KEGG PATHWAY	hsa03015	1	91	0.172969	0.206397	WDR82	http://www.genome.jp/kegg-bin/show_pathway?hsa03015/hsa:80335%09red
Rheumatoid arthritis	KEGG PATHWAY	hsa05323	1	91	0.172969	0.206397	MMP3	http://www.genome.jp/kegg-bin/show_pathway?hsa05323/hsa:4314%09red
Th1 and Th2 cell differentiation	KEGG PATHWAY	hsa04658	1	92	0.174677	0.2082	CD4	http://www.genome.jp/kegg-bin/show_pathway?hsa04658/hsa:920%09red
Amoebiasis	KEGG PATHWAY	hsa05146	1	95	0.179778	0.212374	CTSG	http://www.genome.jp/kegg-bin/show_pathway?hsa05146/hsa:1511%09red
Prostate cancer	KEGG PATHWAY	hsa05215	1	97	0.183162	0.215175	MMP3	http://www.genome.jp/kegg-bin/show_pathway?hsa05215/hsa:4314%09red
Glycerophospholipid metabolism	KEGG PATHWAY	hsa00564	1	97	0.183162	0.215175	DGKQ	http://www.genome.jp/kegg-bin/show_pathway?hsa00564/hsa:1609%09red
Aldosterone synthesis and secretion	KEGG PATHWAY	hsa04925	1	98	0.184849	0.215488	ATP1B3	http://www.genome.jp/kegg-bin/show_pathway?hsa04925/hsa:483%09red
Pancreatic secretion	KEGG PATHWAY	hsa04972	1	98	0.184849	0.215488	ATP1B3	http://www.genome.jp/kegg-bin/show_pathway?hsa04972/hsa:483%09red
Endocrine resistance	KEGG PATHWAY	hsa01522	1	98	0.184849	0.215488	SP1	http://www.genome.jp/kegg-bin/show_pathway?hsa01522/hsa:6667%09red
Phosphatidylinositol signaling system	KEGG PATHWAY	hsa04070	1	99	0.186532	0.216974	DGKQ	http://www.genome.jp/kegg-bin/show_pathway?hsa04070/hsa:1609%09red
Viral protein interaction with cytokine and cytokine receptor	KEGG PATHWAY	hsa04061	1	100	0.188212	0.218688	IL6R	http://www.genome.jp/kegg-bin/show_pathway?hsa04061/hsa:3570%09red
T cell receptor signaling pathway	KEGG PATHWAY	hsa04660	1	103	0.193231	0.223785	CD4	http://www.genome.jp/kegg-bin/show_pathway?hsa04660/hsa:920%09red
Parathyroid hormone synthesis, secretion and action	KEGG PATHWAY	hsa04928	1	106	0.198219	0.228565	SP1	http://www.genome.jp/kegg-bin/show_pathway?hsa04928/hsa:6667%09red
Insulin resistance	KEGG PATHWAY	hsa04931	1	108	0.201527	0.231375	SLC27A2	http://www.genome.jp/kegg-bin/show_pathway?hsa04931/hsa:11001%09red
HIF-1 signaling pathway	KEGG PATHWAY	hsa04066	1	109	0.203177	0.231705	IL6R	http://www.genome.jp/kegg-bin/show_pathway?hsa04066/hsa:3570%09red
TNF signaling pathway	KEGG PATHWAY	hsa04668	1	112	0.208104	0.235866	MMP3	http://www.genome.jp/kegg-bin/show_pathway?hsa04668/hsa:4314%09red
Lysosome	KEGG PATHWAY	hsa04142	1	123	0.225916	0.253083	CTSG	http://www.genome.jp/kegg-bin/show_pathway?hsa04142/hsa:1511%09red
Platelet activation	KEGG PATHWAY	hsa04611	1	124	0.227515	0.254606	F2	http://www.genome.jp/kegg-bin/show_pathway?hsa04611/hsa:2147%09red
Oocyte meiosis	KEGG PATHWAY	hsa04114	1	128	0.233881	0.260631	ESPL1	http://www.genome.jp/kegg-bin/show_pathway?hsa04114/hsa:9700%09red
Estrogen signaling pathway	KEGG PATHWAY	hsa04915	1	138	0.249568	0.274654	SP1	http://www.genome.jp/kegg-bin/show_pathway?hsa04915/hsa:6667%09red
Signaling pathways regulating pluripotency of stem cells	KEGG PATHWAY	hsa04550	1	140	0.252667	0.277203	INHBB	http://www.genome.jp/kegg-bin/show_pathway?hsa04550/hsa:3625%09red
Cell adhesion molecules (CAMs)	KEGG PATHWAY	hsa04514	1	146	0.261889	0.286433	CD4	http://www.genome.jp/kegg-bin/show_pathway?hsa04514/hsa:920%09red
Breast cancer	KEGG PATHWAY	hsa05224	1	147	0.263415	0.287806	SP1	http://www.genome.jp/kegg-bin/show_pathway?hsa05224/hsa:6667%09red
Non-alcoholic fatty liver disease (NAFLD)	KEGG PATHWAY	hsa04932	1	149	0.266458	0.290234	IL6R	http://www.genome.jp/kegg-bin/show_pathway?hsa04932/hsa:3570%09red
Adrenergic signaling in cardiomyocytes	KEGG PATHWAY	hsa04261	1	149	0.266458	0.290234	ATP1B3	http://www.genome.jp/kegg-bin/show_pathway?hsa04261/hsa:483%09red
Phagosome	KEGG PATHWAY	hsa04145	1	152	0.270999	0.293974	MPO	http://www.genome.jp/kegg-bin/show_pathway?hsa04145/hsa:4353%09red
mTOR signaling pathway	KEGG PATHWAY	hsa04150	1	153	0.272506	0.295308	NPRL3	http://www.genome.jp/kegg-bin/show_pathway?hsa04150/hsa:8131%09red
Cushing syndrome	KEGG PATHWAY	hsa04934	1	155	0.275512	0.297957	SP1	http://www.genome.jp/kegg-bin/show_pathway?hsa04934/hsa:6667%09red
Jak-STAT signaling pathway	KEGG PATHWAY	hsa04630	1	162	0.285935	0.307041	IL6R	http://www.genome.jp/kegg-bin/show_pathway?hsa04630/hsa:3570%09red
cGMP-PKG signaling pathway	KEGG PATHWAY	hsa04022	1	167	0.29329	0.313039	ATP1B3	http://www.genome.jp/kegg-bin/show_pathway?hsa04022/hsa:483%09red
Hepatocellular carcinoma	KEGG PATHWAY	hsa05225	1	168	0.294752	0.314283	ARID1A	http://www.genome.jp/kegg-bin/show_pathway?hsa05225/hsa:8289%09red
Tight junction	KEGG PATHWAY	hsa04530	1	170	0.297667	0.316755	YBX3	http://www.genome.jp/kegg-bin/show_pathway?hsa04530/hsa:8531%09red
NOD-like receptor signaling pathway	KEGG PATHWAY	hsa04621	1	178	0.309207	0.327723	DEFA4	http://www.genome.jp/kegg-bin/show_pathway?hsa04621/hsa:1669%09red
Alcoholism	KEGG PATHWAY	hsa05034	1	180	0.312063	0.33042	HDAC1	http://www.genome.jp/kegg-bin/show_pathway?hsa05034/hsa:3065%09red
Viral carcinogenesis	KEGG PATHWAY	hsa05203	1	201	0.341354	0.357866	HDAC1	http://www.genome.jp/kegg-bin/show_pathway?hsa05203/hsa:3065%09red
Epstein-Barr virus infection	KEGG PATHWAY	hsa05169	1	201	0.341354	0.357866	HDAC1	http://www.genome.jp/kegg-bin/show_pathway?hsa05169/hsa:3065%09red
Metabolic pathways	KEGG PATHWAY	hsa01100	4	1433	0.343566	0.359829	BLVRB|GANAB|DGKQ|ALAS2	http://www.genome.jp/kegg-bin/show_pathway?hsa01100/hsa:1609%09red/hsa:212%09red/hsa:23193%09red/hsa:645%09red
Human immunodeficiency virus 1 infection	KEGG PATHWAY	hsa05170	1	212	0.356202	0.370869	CD4	http://www.genome.jp/kegg-bin/show_pathway?hsa05170/hsa:920%09red
Regulation of actin cytoskeleton	KEGG PATHWAY	hsa04810	1	214	0.358866	0.372547	F2	http://www.genome.jp/kegg-bin/show_pathway?hsa04810/hsa:2147%09red
cAMP signaling pathway	KEGG PATHWAY	hsa04024	1	214	0.358866	0.372547	ATP1B3	http://www.genome.jp/kegg-bin/show_pathway?hsa04024/hsa:483%09red
Thermogenesis	KEGG PATHWAY	hsa04714	1	231	0.381073	0.393295	ARID1A	http://www.genome.jp/kegg-bin/show_pathway?hsa04714/hsa:8289%09red
MicroRNAs in cancer	KEGG PATHWAY	hsa05206	1	299	0.462556	0.470982	HDAC1	http://www.genome.jp/kegg-bin/show_pathway?hsa05206/hsa:3065%09red
Human papillomavirus infection	KEGG PATHWAY	hsa05165	1	330	0.496094	0.503202	HDAC1	http://www.genome.jp/kegg-bin/show_pathway?hsa05165/hsa:3065%09red
PI3K-Akt signaling pathway	KEGG PATHWAY	hsa04151	1	354	0.520632	0.526081	IL6R	http://www.genome.jp/kegg-bin/show_pathway?hsa04151/hsa:3570%09red
Herpes simplex virus 1 infection	KEGG PATHWAY	hsa05168	1	492	0.640459	0.64288	ZNF415	http://www.genome.jp/kegg-bin/show_pathway?hsa05168/hsa:55786%09red

## Sheet: CD8-Skyblue
#Term	Database	ID	Input number	Background number	P-Value	Corrected P-Value	Input	Hyperlink
Proteasome	KEGG PATHWAY	hsa03050	3	45	0.000218075	0.0134252	PSMD4|RPN2|PSMB1	http://www.genome.jp/kegg-bin/show_pathway?hsa03050/hsa:5707%09red/hsa:5689%09red/hsa:5710%09red
Epstein-Barr virus infection	KEGG PATHWAY	hsa05169	4	201	0.00157455	0.0304104	PSMD4|RPN2|IRAK1|ITGAL	http://www.genome.jp/kegg-bin/show_pathway?hsa05169/hsa:5707%09red/hsa:3683%09red/hsa:3654%09red/hsa:5710%09red
Sphingolipid metabolism	KEGG PATHWAY	hsa00600	2	47	0.00630317	0.0827817	DEGS1|PPAP2A	http://www.genome.jp/kegg-bin/show_pathway?hsa00600/hsa:8560%09red/hsa:8611%09red
Mineral absorption	KEGG PATHWAY	hsa04978	2	53	0.00788506	0.0935757	SLC11A2|MT1X	http://www.genome.jp/kegg-bin/show_pathway?hsa04978/hsa:4891%09red/hsa:4501%09red
Tight junction	KEGG PATHWAY	hsa04530	3	170	0.00860584	0.0967483	PRKAB1|LLGL2|ACTN4	http://www.genome.jp/kegg-bin/show_pathway?hsa04530/hsa:5564%09red/hsa:3993%09red/hsa:81%09red
Longevity regulating pathway	KEGG PATHWAY	hsa04211	2	89	0.0205582	0.101873	ATG13|PRKAB1	http://www.genome.jp/kegg-bin/show_pathway?hsa04211/hsa:5564%09red/hsa:9776%09red
Sulfur relay system	KEGG PATHWAY	hsa04122	1	8	0.0215276	0.101873	MOCS3	http://www.genome.jp/kegg-bin/show_pathway?hsa04122/hsa:27304%09red
NF-kappa B signaling pathway	KEGG PATHWAY	hsa04064	2	100	0.0254224	0.102194	IRAK1|ATM	http://www.genome.jp/kegg-bin/show_pathway?hsa04064/hsa:3654%09red/hsa:472%09red
Insulin resistance	KEGG PATHWAY	hsa04931	2	108	0.0292239	0.104395	TBC1D4|PRKAB1	http://www.genome.jp/kegg-bin/show_pathway?hsa04931/hsa:5564%09red/hsa:9882%09red
Leukocyte transendothelial migration	KEGG PATHWAY	hsa04670	2	112	0.0312044	0.104902	ITGAL|ACTN4	http://www.genome.jp/kegg-bin/show_pathway?hsa04670/hsa:3683%09red/hsa:81%09red
Thyroid hormone signaling pathway	KEGG PATHWAY	hsa04919	2	119	0.0347941	0.107968	TBC1D4|MED27	http://www.genome.jp/kegg-bin/show_pathway?hsa04919/hsa:9442%09red/hsa:9882%09red
MAPK signaling pathway	KEGG PATHWAY	hsa04010	3	295	0.035766	0.107982	MAP4K1|IRAK1|NF1	http://www.genome.jp/kegg-bin/show_pathway?hsa04010/hsa:11184%09red/hsa:4763%09red/hsa:3654%09red
Autophagy - animal	KEGG PATHWAY	hsa04140	2	128	0.0396319	0.110205	ATG13|ATG14	http://www.genome.jp/kegg-bin/show_pathway?hsa04140/hsa:22863%09red/hsa:9776%09red
FoxO signaling pathway	KEGG PATHWAY	hsa04068	2	132	0.0418595	0.112487	ATM|PRKAB1	http://www.genome.jp/kegg-bin/show_pathway?hsa04068/hsa:5564%09red/hsa:472%09red
Protein export	KEGG PATHWAY	hsa03060	1	23	0.0563924	0.129178	SRPR	http://www.genome.jp/kegg-bin/show_pathway?hsa03060/hsa:6734%09red
Metabolic pathways	KEGG PATHWAY	hsa01100	7	1433	0.0597746	0.132231	DEGS1|BHMT|PPAP2A|QPRT|UAP1|OAT|INPP5F	http://www.genome.jp/kegg-bin/show_pathway?hsa01100/hsa:23475%09red/hsa:8560%09red/hsa:635%09red/hsa:4942%09red/hsa:4952%09red/hsa:6675%09red/hsa:8611%09red
Protein processing in endoplasmic reticulum	KEGG PATHWAY	hsa04141	2	165	0.0618973	0.133997	SEC24C|SEC24B	http://www.genome.jp/kegg-bin/show_pathway?hsa04141/hsa:9632%09red/hsa:10427%09red
Nicotinate and nicotinamide metabolism	KEGG PATHWAY	hsa00760	1	30	0.0722391	0.141594	QPRT	http://www.genome.jp/kegg-bin/show_pathway?hsa00760/hsa:23475%09red
Circadian rhythm	KEGG PATHWAY	hsa04710	1	31	0.0744814	0.142732	PRKAB1	http://www.genome.jp/kegg-bin/show_pathway?hsa04710/hsa:5564%09red
Autophagy - other	KEGG PATHWAY	hsa04136	1	32	0.0767182	0.143664	ATG13	http://www.genome.jp/kegg-bin/show_pathway?hsa04136/hsa:9776%09red
SNARE interactions in vesicular transport	KEGG PATHWAY	hsa04130	1	34	0.0811759	0.147524	VAMP5	http://www.genome.jp/kegg-bin/show_pathway?hsa04130/hsa:10791%09red
Primary immunodeficiency	KEGG PATHWAY	hsa05340	1	37	0.0878225	0.15475	CD79A	http://www.genome.jp/kegg-bin/show_pathway?hsa05340/hsa:973%09red
Ferroptosis	KEGG PATHWAY	hsa04216	1	40	0.0944216	0.161188	SLC11A2	http://www.genome.jp/kegg-bin/show_pathway?hsa04216/hsa:4891%09red
Glycine, serine and threonine metabolism	KEGG PATHWAY	hsa00260	1	40	0.0944216	0.161188	BHMT	http://www.genome.jp/kegg-bin/show_pathway?hsa00260/hsa:635%09red
Human immunodeficiency virus 1 infection	KEGG PATHWAY	hsa05170	2	212	0.0947474	0.161464	IRAK1|ATM	http://www.genome.jp/kegg-bin/show_pathway?hsa05170/hsa:3654%09red/hsa:472%09red
Regulation of actin cytoskeleton	KEGG PATHWAY	hsa04810	2	214	0.0962389	0.163227	ITGAL|ACTN4	http://www.genome.jp/kegg-bin/show_pathway?hsa04810/hsa:3683%09red/hsa:81%09red
Homologous recombination	KEGG PATHWAY	hsa03440	1	41	0.0966107	0.163227	ATM	http://www.genome.jp/kegg-bin/show_pathway?hsa03440/hsa:472%09red
Fat digestion and absorption	KEGG PATHWAY	hsa04975	1	41	0.0966107	0.163227	PPAP2A	http://www.genome.jp/kegg-bin/show_pathway?hsa04975/hsa:8611%09red
Human T-cell leukemia virus 1 infection	KEGG PATHWAY	hsa05166	2	219	0.0999968	0.167158	ATM|ITGAL	http://www.genome.jp/kegg-bin/show_pathway?hsa05166/hsa:3683%09red/hsa:472%09red
Ether lipid metabolism	KEGG PATHWAY	hsa00565	1	47	0.109636	0.17362	PPAP2A	http://www.genome.jp/kegg-bin/show_pathway?hsa00565/hsa:8611%09red
Amino sugar and nucleotide sugar metabolism	KEGG PATHWAY	hsa00520	1	48	0.111789	0.174228	UAP1	http://www.genome.jp/kegg-bin/show_pathway?hsa00520/hsa:6675%09red
Cysteine and methionine metabolism	KEGG PATHWAY	hsa00270	1	49	0.113937	0.175905	BHMT	http://www.genome.jp/kegg-bin/show_pathway?hsa00270/hsa:635%09red
Malaria	KEGG PATHWAY	hsa05144	1	49	0.113937	0.175905	ITGAL	http://www.genome.jp/kegg-bin/show_pathway?hsa05144/hsa:3683%09red
Arginine and proline metabolism	KEGG PATHWAY	hsa00330	1	50	0.116079	0.178096	OAT	http://www.genome.jp/kegg-bin/show_pathway?hsa00330/hsa:4942%09red
Herpes simplex virus 1 infection	KEGG PATHWAY	hsa05168	3	492	0.11819	0.180532	ZNF141|ZNF688|IRAK1	http://www.genome.jp/kegg-bin/show_pathway?hsa05168/hsa:7700%09red/hsa:3654%09red/hsa:146542%09red
Endocytosis	KEGG PATHWAY	hsa04144	2	244	0.119368	0.181537	CHMP1A|ARFGEF2	http://www.genome.jp/kegg-bin/show_pathway?hsa04144/hsa:5119%09red/hsa:10564%09red
Viral myocarditis	KEGG PATHWAY	hsa05416	1	60	0.137224	0.196177	ITGAL	http://www.genome.jp/kegg-bin/show_pathway?hsa05416/hsa:3683%09red
Glycerolipid metabolism	KEGG PATHWAY	hsa00561	1	61	0.139311	0.197157	PPAP2A	http://www.genome.jp/kegg-bin/show_pathway?hsa00561/hsa:8611%09red
Longevity regulating pathway - multiple species	KEGG PATHWAY	hsa04213	1	62	0.141393	0.19953	PRKAB1	http://www.genome.jp/kegg-bin/show_pathway?hsa04213/hsa:5564%09red
Staphylococcus aureus infection	KEGG PATHWAY	hsa05150	1	68	0.153779	0.211553	ITGAL	http://www.genome.jp/kegg-bin/show_pathway?hsa05150/hsa:3683%09red
Adipocytokine signaling pathway	KEGG PATHWAY	hsa04920	1	69	0.155826	0.213179	PRKAB1	http://www.genome.jp/kegg-bin/show_pathway?hsa04920/hsa:5564%09red
Adherens junction	KEGG PATHWAY	hsa04520	1	72	0.161938	0.218505	ACTN4	http://www.genome.jp/kegg-bin/show_pathway?hsa04520/hsa:81%09red
p53 signaling pathway	KEGG PATHWAY	hsa04115	1	72	0.161938	0.218505	ATM	http://www.genome.jp/kegg-bin/show_pathway?hsa04115/hsa:472%09red
Platinum drug resistance	KEGG PATHWAY	hsa01524	1	73	0.163966	0.218843	ATM	http://www.genome.jp/kegg-bin/show_pathway?hsa01524/hsa:472%09red
Leishmaniasis	KEGG PATHWAY	hsa05140	1	74	0.165988	0.219756	IRAK1	http://www.genome.jp/kegg-bin/show_pathway?hsa05140/hsa:3654%09red
Inositol phosphate metabolism	KEGG PATHWAY	hsa00562	1	74	0.165988	0.219756	INPP5F	http://www.genome.jp/kegg-bin/show_pathway?hsa00562/hsa:4952%09red
Pertussis	KEGG PATHWAY	hsa05133	1	76	0.170019	0.22359	IRAK1	http://www.genome.jp/kegg-bin/show_pathway?hsa05133/hsa:3654%09red
RNA degradation	KEGG PATHWAY	hsa03018	1	79	0.17603	0.227844	MPHOSPH6	http://www.genome.jp/kegg-bin/show_pathway?hsa03018/hsa:10200%09red
EGFR tyrosine kinase inhibitor resistance	KEGG PATHWAY	hsa01521	1	79	0.17603	0.227844	NF1	http://www.genome.jp/kegg-bin/show_pathway?hsa01521/hsa:4763%09red
B cell receptor signaling pathway	KEGG PATHWAY	hsa04662	1	82	0.181997	0.233117	CD79A	http://www.genome.jp/kegg-bin/show_pathway?hsa04662/hsa:973%09red
Human papillomavirus infection	KEGG PATHWAY	hsa05165	2	330	0.191441	0.242689	ATM|LLGL2	http://www.genome.jp/kegg-bin/show_pathway?hsa05165/hsa:3993%09red/hsa:472%09red
Hypertrophic cardiomyopathy (HCM)	KEGG PATHWAY	hsa05410	1	90	0.197702	0.247756	PRKAB1	http://www.genome.jp/kegg-bin/show_pathway?hsa05410/hsa:5564%09red
Rheumatoid arthritis	KEGG PATHWAY	hsa05323	1	91	0.199644	0.249238	ITGAL	http://www.genome.jp/kegg-bin/show_pathway?hsa05323/hsa:3683%09red
Fc gamma R-mediated phagocytosis	KEGG PATHWAY	hsa04666	1	94	0.205442	0.254561	PPAP2A	http://www.genome.jp/kegg-bin/show_pathway?hsa04666/hsa:8611%09red
Amoebiasis	KEGG PATHWAY	hsa05146	1	95	0.207365	0.255958	ACTN4	http://www.genome.jp/kegg-bin/show_pathway?hsa05146/hsa:81%09red
Glycerophospholipid metabolism	KEGG PATHWAY	hsa00564	1	97	0.211198	0.258744	PPAP2A	http://www.genome.jp/kegg-bin/show_pathway?hsa00564/hsa:8611%09red
Phosphatidylinositol signaling system	KEGG PATHWAY	hsa04070	1	99	0.215013	0.260822	INPP5F	http://www.genome.jp/kegg-bin/show_pathway?hsa04070/hsa:4952%09red
Progesterone-mediated oocyte maturation	KEGG PATHWAY	hsa04914	1	99	0.215013	0.260822	STK10	http://www.genome.jp/kegg-bin/show_pathway?hsa04914/hsa:6793%09red
Choline metabolism in cancer	KEGG PATHWAY	hsa05231	1	99	0.215013	0.260822	PPAP2A	http://www.genome.jp/kegg-bin/show_pathway?hsa05231/hsa:8611%09red
Viral protein interaction with cytokine and cytokine receptor	KEGG PATHWAY	hsa04061	1	100	0.216913	0.262159	XCL1	http://www.genome.jp/kegg-bin/show_pathway?hsa04061/hsa:6375%09red
Chagas disease (American trypanosomiasis)	KEGG PATHWAY	hsa05142	1	103	0.222587	0.268358	IRAK1	http://www.genome.jp/kegg-bin/show_pathway?hsa05142/hsa:3654%09red
Toll-like receptor signaling pathway	KEGG PATHWAY	hsa04620	1	104	0.22447	0.269309	IRAK1	http://www.genome.jp/kegg-bin/show_pathway?hsa04620/hsa:3654%09red
Glucagon signaling pathway	KEGG PATHWAY	hsa04922	1	106	0.228221	0.270841	PRKAB1	http://www.genome.jp/kegg-bin/show_pathway?hsa04922/hsa:5564%09red
Toxoplasmosis	KEGG PATHWAY	hsa05145	1	113	0.241209	0.28251	IRAK1	http://www.genome.jp/kegg-bin/show_pathway?hsa05145/hsa:3654%09red
Neurotrophin signaling pathway	KEGG PATHWAY	hsa04722	1	119	0.25217	0.291877	IRAK1	http://www.genome.jp/kegg-bin/show_pathway?hsa04722/hsa:3654%09red
Sphingolipid signaling pathway	KEGG PATHWAY	hsa04071	1	119	0.25217	0.291877	DEGS1	http://www.genome.jp/kegg-bin/show_pathway?hsa04071/hsa:8560%09red
AMPK signaling pathway	KEGG PATHWAY	hsa04152	1	120	0.253981	0.293629	PRKAB1	http://www.genome.jp/kegg-bin/show_pathway?hsa04152/hsa:5564%09red
Yersinia infection	KEGG PATHWAY	hsa05135	1	121	0.255789	0.295371	IRAK1	http://www.genome.jp/kegg-bin/show_pathway?hsa05135/hsa:3654%09red
Lysosome	KEGG PATHWAY	hsa04142	1	123	0.25939	0.296402	SLC11A2	http://www.genome.jp/kegg-bin/show_pathway?hsa04142/hsa:4891%09red
Cell cycle	KEGG PATHWAY	hsa04110	1	124	0.261184	0.297762	ATM	http://www.genome.jp/kegg-bin/show_pathway?hsa04110/hsa:472%09red
Natural killer cell mediated cytotoxicity	KEGG PATHWAY	hsa04650	1	131	0.273623	0.308727	ITGAL	http://www.genome.jp/kegg-bin/show_pathway?hsa04650/hsa:3683%09red
Systemic lupus erythematosus	KEGG PATHWAY	hsa05322	1	133	0.277139	0.31056	ACTN4	http://www.genome.jp/kegg-bin/show_pathway?hsa05322/hsa:81%09red
Apoptosis	KEGG PATHWAY	hsa04210	1	136	0.282381	0.315867	ATM	http://www.genome.jp/kegg-bin/show_pathway?hsa04210/hsa:472%09red
Insulin signaling pathway	KEGG PATHWAY	hsa04910	1	137	0.28412	0.315867	PRKAB1	http://www.genome.jp/kegg-bin/show_pathway?hsa04910/hsa:5564%09red
Apelin signaling pathway	KEGG PATHWAY	hsa04371	1	137	0.28412	0.315867	PRKAB1	http://www.genome.jp/kegg-bin/show_pathway?hsa04371/hsa:5564%09red
Measles	KEGG PATHWAY	hsa05162	1	138	0.285855	0.317438	IRAK1	http://www.genome.jp/kegg-bin/show_pathway?hsa05162/hsa:3654%09red
Cell adhesion molecules (CAMs)	KEGG PATHWAY	hsa04514	1	146	0.299585	0.32679	ITGAL	http://www.genome.jp/kegg-bin/show_pathway?hsa04514/hsa:3683%09red
Phospholipase D signaling pathway	KEGG PATHWAY	hsa04072	1	148	0.302977	0.330124	PPAP2A	http://www.genome.jp/kegg-bin/show_pathway?hsa04072/hsa:8611%09red
Non-alcoholic fatty liver disease (NAFLD)	KEGG PATHWAY	hsa04932	1	149	0.304666	0.331232	PRKAB1	http://www.genome.jp/kegg-bin/show_pathway?hsa04932/hsa:5564%09red
Oxytocin signaling pathway	KEGG PATHWAY	hsa04921	1	153	0.311384	0.337048	PRKAB1	http://www.genome.jp/kegg-bin/show_pathway?hsa04921/hsa:5564%09red
Hippo signaling pathway	KEGG PATHWAY	hsa04390	1	154	0.313054	0.338483	LLGL2	http://www.genome.jp/kegg-bin/show_pathway?hsa04390/hsa:3993%09red
Cellular senescence	KEGG PATHWAY	hsa04218	1	160	0.322987	0.347317	ATM	http://www.genome.jp/kegg-bin/show_pathway?hsa04218/hsa:472%09red
Necroptosis	KEGG PATHWAY	hsa04217	1	162	0.326266	0.349698	CHMP1A	http://www.genome.jp/kegg-bin/show_pathway?hsa04217/hsa:5119%09red
Hepatitis B	KEGG PATHWAY	hsa05161	1	163	0.3279	0.350305	IRAK1	http://www.genome.jp/kegg-bin/show_pathway?hsa05161/hsa:3654%09red
RNA transport	KEGG PATHWAY	hsa03013	1	165	0.331156	0.3534	PAIP1	http://www.genome.jp/kegg-bin/show_pathway?hsa03013/hsa:10605%09red
Tuberculosis	KEGG PATHWAY	hsa05152	1	179	0.353514	0.373617	IRAK1	http://www.genome.jp/kegg-bin/show_pathway?hsa05152/hsa:3654%09red
Transcriptional misregulation in cancer	KEGG PATHWAY	hsa05202	1	186	0.364414	0.383491	ATM	http://www.genome.jp/kegg-bin/show_pathway?hsa05202/hsa:472%09red
Kaposi sarcoma-associated herpesvirus infection	KEGG PATHWAY	hsa05167	1	186	0.364414	0.383491	ATG14	http://www.genome.jp/kegg-bin/show_pathway?hsa05167/hsa:22863%09red
Chemokine signaling pathway	KEGG PATHWAY	hsa04062	1	190	0.37056	0.389128	XCL1	http://www.genome.jp/kegg-bin/show_pathway?hsa04062/hsa:6375%09red
Focal adhesion	KEGG PATHWAY	hsa04510	1	199	0.384176	0.401713	ACTN4	http://www.genome.jp/kegg-bin/show_pathway?hsa04510/hsa:81%09red
Viral carcinogenesis	KEGG PATHWAY	hsa05203	1	201	0.387162	0.403123	ACTN4	http://www.genome.jp/kegg-bin/show_pathway?hsa05203/hsa:81%09red
Rap1 signaling pathway	KEGG PATHWAY	hsa04015	1	210	0.400422	0.415175	ITGAL	http://www.genome.jp/kegg-bin/show_pathway?hsa04015/hsa:3683%09red
Thermogenesis	KEGG PATHWAY	hsa04714	1	231	0.430269	0.443785	PRKAB1	http://www.genome.jp/kegg-bin/show_pathway?hsa04714/hsa:5564%09red
Ras signaling pathway	KEGG PATHWAY	hsa04014	1	232	0.431653	0.444283	NF1	http://www.genome.jp/kegg-bin/show_pathway?hsa04014/hsa:4763%09red
Cytokine-cytokine receptor interaction	KEGG PATHWAY	hsa04060	1	294	0.511268	0.520785	XCL1	http://www.genome.jp/kegg-bin/show_pathway?hsa04060/hsa:6375%09red
MicroRNAs in cancer	KEGG PATHWAY	hsa05206	1	299	0.517185	0.525183	ATM	http://www.genome.jp/kegg-bin/show_pathway?hsa05206/hsa:472%09red
